# Supplementary material for: Mitogenomic data indicate admixture components of Central-Inner Asian and Srubnaya origin in the conquering Hungarians
Source: PLoS One. 2018 Oct 18;13(10):e0205920. doi: 10.1371/journal.pone.0205920 (PMC6193700; doi:10.1371/journal.pone.0205920)
Supplement: S1 Table — Table a. Description of samples including anthropological and archaeological details. Haplogroups and closest matching sequences are also summarized from S1 Fig. Probable origins of Hg lineages are color coded, codes and details of anthropological ages are given to the right. Table b. Conqueror subpopulations considered in population genetic analysis. Sample groupings are based on S1a Table. Table c. List of samples with Identical mtDNA sequences indicating potential direct maternal relations. Table d. Distribution of the East Eurasian Hg-s in the three Karos cemeteries. (XLSX) [file pone.0205920.s003.xlsx]

## Sheet: S1a sample description
S1a Table: Description of samples including anthropological and archaeological details. Haplogroups and closest matching sequences are also summarized from S1 Figure. Probable origins of Hg lineages are color coded, codes and details of anthropological ages are given to the right.
Sample name (Cemetery/grave or accession number)	Haplogroup	Nearest genetic relation, region color coded	Anthropological age, sex	Anthroplogical taxonomy	Archaeological findings		Color code of regions		Anthropological ages
Harta-Freifelt/10/anc25	H5e1a	Poland (Russia, Germany, Greek)	female		not published		East Eurasian 31		Infans I:	0 – 7 years
Karos1/1	H1b2	Denmark, Russia	adultus male		stirrup, eared bronze rings, iron buckle, quiver with arrowheads, bronze mounts, belt buckle, eared mount, eagle mount, bronze buttons		Eurasian 11		Infans II:	8 – 14 years
Karos1/10	U3b1b	Slovakia, Russia Poland, Latvia, Belorus, Czech	maturus male		iron knife		Northwestern European 13		Juvenis:	15 – 17 years
Karos1/12	U2e1b1	Poland, Belarus, Serb, Khakassian, Denmark, Croatia	juvenis	Europid (eu-p-t)	(trepanated skull) , clay vessel, pearls, bracelets, silver ring, adornment of saddlery, silver plates, stirrups, snaffle, bronze button		European 40		Adultus:	18 – 39 years
Karos1/13	U5b2b3	Germany, USA	maturus male	Europid (CrA)	clay vessel, pig bones, arrw heads, fire-stone		Caucasus-Middle-East 7		Maturus:	40 – 59 years
Karos1/1438	U3b1b	Slovakia, Russia Poland, Latvia, Belorus, Czech	adultus male	Europid (eu-t-p)	not known				Senilis:	60 -
Karos1/2	H1b2	Denmark, Russia	maturus male		stirrup, bronze ring, saber, arrow head
Karos1/3	D4j12	Bargut, Tatar	maturus male		(disturbed grave) arrow head
Karos1/3285	K1c1	Denmark, Finland, Scotland, England, Hungarian Bronze Age	maturus female	Europid (CrA)	not known
Karos1/3286	T2b4h	Kazakh, Kuwait (Denmark, Srubnaya)	maturus male		not known
Karos1/5	D4j12	Bargut, Tatar	infans I		iron knife, silver necklace.
Karos1/7	Y1a1	Evenk, Hungarian, Yakut, Hezhen, Udege,	maturus male		no findings
Karos2/1	D4c2a	Ulchi, Buryat, Bargut (Inner Mongolia)	senilis female		vessel, cattle femur, cowry shell, glass bead, bronze hall button, silver dirhem, silver wire ring and wired ring
Karos2/10	U5a1a1h	Poland, Finland, Denmark, Russia, Yamnaya Samara, Afanasevo	maturus male	Europid (Armenoid-p-t)	seep humerus, iron knife, bronze buckle.
Karos2/11	D2	Buryat, Aleut	senilis male	Europid (Cr-p)	seep humerus, horse cranium (and leg bones), bronze hairrings, silver plates, pair of bracelets, golden ring with jewel, metal-plated sabretache, flint and steel, 5 arrowheads, quiver, saber, battle axe, bronze plate, colt snaffle, pair of stirrups, girth buckle
Karos2/12	U3b2	Armenia, Russia, USA, Phoenicia	infans II		band bracelet, iron knife
Karos2/13	T1a1	Denmark, Sweden, Norway, Ireland, Ukraine, Turkey	juvenis		glasspaste bead, bronze mounts, gilded bronze cast-bead row ear pendants, hall buttons, rosette harness ornament, bronze bridle ornament, buckles, gilded bronze saddle mounts, rosette bolts, pair of stirrups
Karos2/14	F2a	Japan, China	juvenis		horse cranium (and leg bones), goat humerus, golden plates, bronze wire bracelet, byzantine silver pendant, bronze hall buttons, silver palmette belt buckles, bow grasp and antler bone plates, iron parts of the quiver, batch of arrow heads, hair buckle, pair of stirrups, snaffle, zabla, iron stick
Karos2/15	U4d2	Volga Tatar, Palestine, Combed Ware, Yakut, Mongolian, Nganasan	infans II		horse cranium (and leg bones), colt snaffle, stirrup, 2 denars
Karos2/16	X2l	Denmark, Iran, Jewish from Caucasus	mat-senilis male	Europid (CrC-B)	horse cranium (and leg bones), hammer-axe, silver plates, quiver with hanging ring, 7 arrowheads, pair of bow grasp bone plates, bow horne plates, bronze belt buckles, pair of stirrups, girth buckle, colt snaffle, bronze nails of the saddle
Karos2/17	J1c2	Denmark	infans II		silver hairring, arrow head
Karos2/18	T1a1	Slovakia, Denmark, Sweden, Norway, Ireland, Ukraine, Belorus, Turkey	senilis male		horse cranium (and leg bones), stamped silver rosette, 7 arrowheads, iron parts of the quiver, iron knife, fire-steel, colt snaffle, pair of stirrups, iron buckle
Karos2/19	J1b1a1e	Celtic, Denmark, Germany, France, England	senilis female		silver plates, pair of stirrups, colt snaffle, sheep humerus
Karos2/2	H5v	Italy (Germany, Denmark, Ukraine)	juvenis male	Europid (p-t)	horse cranium (and leg bones), flint and steel, arabic dirhem, iron buckle, iron knife, bronze belt mounts with palmette motifs, colt snaffle
Karos2/20	C4b	Even, Yukaghir, Buryat	senilis male		horse cranium (and leg bones), hall buttons, iron sabre, iron knife, 3 iron arrow heads, iron parts of the quiver, girth buckle, stirrup, bow antler plate fragments
Karos2/21	H2a1n	Germany (Poland, Sweden, Finland)	infans I		small iron ring
Karos2/22	H2a1n	Germany (Poland, Sweden, Finland)	infans I		sheep humerus, clay vessel
Karos2/23	T1a1	Denmark, Sweden, Norway, Ireland, Ukraine, Turkey	maturus female	Europid (CrB)	(real and symbolic trepanations, traces of a sword cut), punch, bronze ring
Karos2/25	F1a2	China, (Tibet)	?		gilded bronze cast-bead row ear pendants, glasspaste beads, pair of stirrups, colt snaffle, belt buckle, bronze bridle ornaments
Karos2/26	T1a1	Denmark, Sweden, Norway, Ireland, Ukraine, Turkey	adultus male		arrow head, sharpening stone
Karos2/27	H15b1	Denmark	adultus female	Europo-mong (p-eu)	gilded bronze cast-bead row ear pendants, bronze hall button, silver bolts, boot mounts, cattle femur
Karos2/29	J1b1a1e	Celtic, Denmark, Germany, France, England	adultus male		horse cranium (and leg bones), sheep femur, silver hairrings, silver bracelets, glasspaste bead, iron knife, arrow heads, fragments of iron parts of the quiver, gilded silver belt mounts, metal-plated sabretache, bridle ornaments, snaffle, stirrups, girth buckle
Karos2/30	K1f	Ötzi (Iceman)	infans II		no findings
Karos2/31	N1a1a1a1	Russia	infans I		sheep humerus, glasspaste bead, clay vessel
Karos2/32	T1a1	Slovakia, Denmark, Sweden, Norway, Ireland, Ukraine, Belorus, Turkey	senilis female	Europid (armenoid-t)	horse cranium (and leg bones), silver hairring, wire bracelet, pair of stirrups, colt snaffle, sheep humerus, clay vessel
Karos2/33	U4a1b1	Slovakia, USA, Poland, Andronovo	juvenis male		sheep humerus, iron ring, iron knife, arrowhead.
Karos2/36	D4i2	Bargut, Yakut, Kazakh, Evenk, Even	maturus male	Europid (CrC-p)	cattle humerus, silver hairring, flint steel, hall buttons, saber, remnants of quiver, arrow heads, belt buckle, antler disentwiner, bone plates of bow grasp, girth buckle, pair of stirrups, snaffle.
Karos2/37	G2a1d2	Uzbekistan, China	senilis female	Europid (CrB)	horse cranium (and leg bones), cattle humerus, cast-bead row ear pendants, iron knife, pearls, swan legbone, pair of stirrups, colt snaffle, girth buckle
Karos2/41	H35	Tuvan, Finland Russia, Slovakia	maturus male	Europo-mon (p-CrC)	horse cranium (and leg bones), sheep rib and humerus, gilded silver hairrings, bow antler plates of the grip and horns, silver plates, arrow heads, stiffener iron rods for quiver, bronze-plated sabretache, iron knife, 2 iron sabers, girth buckle, stirrup
Karos2/44	H2a1n	Germany (Poland, Sweden, Finland)	maturus female		silver hair ring
Karos2/47	U4a1b1	Slovakia, USA, Poland, Andronovo	adultus female	Europo-Mongolid	horse cranium (and leg bones), sheep humerus, gold plates, cast-bead row ear pendants, silver ring, gilded silver braid plates, rhomb shaped collar ornaments, hall buttons, iron punch for broguing, stamped silver plated discs, gemmed earrings, stirrups, colt snaffle, bridle ornaments
Karos2/48	K1c1	Denmark, Finland, Scotland, England, Hungarian Bronze Age	infans I		clay vessel, iron knife
Karos2/50	U5a2a2a	Denmark, Finland	mat-senilis male		horse cranium (and leg bones), saber, pieces of belt mounts, bronze belt mounts with palmette motifs, round mounts, mounts of hanging belts, silver bolts, bronze buckle, strap hoop, iron buckle, arrow heads, iron parts of the quiver, iron stirrups with silver insets, snaffle.
Karos2/51	U4d2	Volga Tatar, Palestine, Combed Ware, Yakut, Mongolian, Nganasan	maturus male		horse cranium (and leg bones), arabic silver dirhems, bow antler plates, arrow heads, iron loop, iron belt hanging mount, iron buckle, iron girth buckle, colt snaffle, stirrups
Karos2/52	X2f	Azeri, Bronze Age Armanian (Iran, Druze)	maturus male	Europid (armenoid-t-p)	horse cranium (and leg bones), gold hairrings, pair of silver wire bracelets, golden ring with green glassstone, boot mounts, arabic dirhems, gilded silver impressed belt-buckles, silver-plated sabretache, flint, iron knife, gilded-silver mounted saber, snaffle, bridle ornaments, horse breast collar mounts, bone mouth of leather bottle, mounted bow case ornaments, remnants of quiver with rosette …
Karos2/53	H2a1c	Denmark, Finland Croatia	juvenis female		pig femur, bronze hall buttons, silver plate, iron punch, silver band bracelet, silver boot mounts, rosette saddlery mounts, iron girth buckle, pear shaped stirrups, snaffle with rods
Karos2/54	X2l	Denmark, Iran, Jewish from Caucasus	female?		(disturbed grave), horse bons, bronze mounts, silver plate, band bracelet
Karos2/56	D4i2	Bargut, Yakut, Kazakh, Evenk, Even	adultus female	Europo-Mongolid (eu-innerA)	horse cranium (and leg bones), sheep humerus and ribs, silver plates, pair of bronze earrings with cast-bead row ear pendants, pearls, bronze braid discs, bronze hall buttons, iron punch, silver bracelet, silver boot mounts, silver plates on horse skull, rosette saddlery mounts, silver globular bell, girth buckle, snaffle, stirrup.
Karos2/57	T2b	Denmark, Germany, England, Volga Tatar, Finland, Poland	infans I		glasspaste bead, bronze globular bell.
Karos2/58	U5a2b1	Denmark Poland, Belorus, Russia, Bulgaria, Tunesia	senilis female	Europid (CrA)	cattle femur
Karos2/6	H5v	Italy (Germany, Denmark, Ukraine)	senilis férfi	Europid (eu-t-p)	horse bones, hair rings, fire steel, iron knife, saber, end fragment of scabbard, silver plate, bow grip bone plates, 4 arrow heads, iron parts of the quiver, stirrup
Karos2/60	N1a1a1a1a	Buryat, Kazakh, Hungarian, Sintashta	senilis male	Europo-Mon (p-CrC)	horse cranium (and leg bones), sheep femur, bow horne bone plates, remnants of quiver, bronze buckle, arrow heads, iron axe, silver mounts of hanger, gided bronze plates, silver collar, silver palmette belt mount, iron buckle, flint and steel, sharpening stone, stirrup, snaffle
Karos2/61	U4d2	Volga Tatar, Palestine, Combed Ware, Yakut, Mongolian, Nganasan	senilis male	Europo-mon (p-t)	horse cranium (and leg bones), animal bones, glasspaste bead, bone plates of bow, silver band bracelet, flint and steel, iron arrow heads, gilded silver belt mounts, mounts of sabretache, stirrups, colt snaffle.
Karos2/67	V3	Netherland, Italy	maturus female		cattle bone, glasspaste bead
Karos2/68	U2e2a1a2	Denmark, Germany, Ireland	maturus female	Europo-Mongolid (eu-innerA)	bronze hall button
Karos2/70	X2c1	Finland, Denmark	maturus female	Europid (m-atlmed)	silver hairring, iron knife, gilded silver rhomb shaped collar ornaments, bronze button.
Karos2/71	H11a1	Buryat, Poland, Lithuanian, Denmark, Tatar, Russia, Finland	maturus female	Europid (atlantomed)	sheep bone, bronze hall button
Karos2/72	H1b1	Russia, Serbia, Denmark, Finland	maturus female		bronze hall button, gilded silver earrings with cast-bead row ear pendants, stamped gilded silver braid ornaments, silver wire bracelet, iron punch
Karos2/73	D4b2a	Japan	infans I		beads, bronze band bracelet
Karos2/8	K1c1e	Volga Tatar, Poland, Romania	infans II		3 pearls
Karos2/9	N1a1a1a1a	Buryat, Kazakh, Hungarian, Sintashta	senilis male		horse cranium (and leg bones), bronze hairring, bronze plate adorning saddle, bow grasp bone plates, iron axe, iron knife, fire steel and flint, sharpening stone, batch of arrowheads, colt snaffle, pair of stirrups
Karos3/1	B4d1	Southwest China	maturus male	Europid(p-t)	bronze hall buttons
Karos3/10	H5e1	England, Hungarian (Poland, Serb)	adultus-maturus male		(disturbed grave), silver hairring, arrow heads, iron parts of the quiver
Karos3/11	X2f	Azeri, Bronze Age Armanian (Iran, Druze)	maturus male	Europid (p-t)	horse cranium (and leg bones), sheep humerus, gold hairring, golden plates, silver plates, bronze hall button, gilded silver belt mounts, impressed gilded silver belt-buckles, composite bow bone plates, mounted bow case, arrowheads, gilded-silver mounted saber, metal-plated sabretache, knife, gilded silver mounts of quiver, mounts of quiver hangerbelt, gilded silver bridle ornaments, gilded silve…
Karos3/12	A12	Buryat	maturus male	Europid (CrC-p)	Horse leg bones, fragments of cattle mandible
Karos3/13	B4d1	Southwest China	maturus male		silver hairring, silver plates, silver band bracelets, bone plates of composite bow, quiver, knife, lyre-shaped buckle, at, antler tool, flint and steel, arrow heads, silver saddle mounts, girth buckle, pear shaped stirrups, colt snaffle
Karos3/14	T1a1b	Denmark, Germany, Czech, Poland, Buryat	maturus male	Europid(CrC-p)	(three symbolic skull trepanations) fragments of horse bones, bone plates of composite bow, iron knife, arrow heads, pear shaped stirrups, colt snaffle
Karos3/15	J2a1	Ireland	maturus female		(plundered grave) bronze hall button, silver hair ring, bead
Karos3/16	U5a1a2a	Buryat, Germany, Tatar, Turkey, Serb	infans I	Europo-Mongolid (eu-innerA)	Cowry shell, bronze chain bracelet, clay vessel
Karos3/17	H6a1a	Denmark, Poland, Basque, Palestine	senilis male	Europid (CrC-p)	horse cranium (and leg bones), silver plates, knife, silver hairring, pear shaped stirrups, snaffle
Karos3/18	T1a10a	Denmark, Italy	juvenis female		silver hairring, knife, clay vessel, pear shaped stirrups, chain snaffle, girth buckle
Karos3/19	T1a10a	Denmark, Italy	infans II		clay vessel
Karos3/3	H6a1b	Ireland (Yamnaya Shorian)	senilis male		horse cranium (and leg bones), sheep humerus, cattle mandible, silver plate, iron axe, iron knife, silver band bracelet, colt snaffle
Karos3/4	J1c7a	Germany, Denmark, Norway, Sweden, Belorus	?		(disturbed grave of male) horse tooth, iron arrow heads, bone plate of bow grasp, iron parts of the quiver, iron girth buckle
Karos3/5	B4d1	Manchuria, China	?		(disturbed grave of female), bronze hall button, silver band bracelet, bronze band bracelet, fagments of stamped gilded silver braid discs
Karos3/6	B4d1	Manchuria, China	adultus female	Europid (m-atlmed)	bridle or belt mounts, silver brand bracelet, bronze hall buttons, boot mounts, belt mount style saddlery ornaments, bronze grommet, stirrups
Karos3/7	U2e1b	Inner Mongolia China, Russia	infans I		glasspaste beads
Karos3/8	U2e1b	Inner Mongolia China, Russia	maturus male		silver band bracelet, bronze hall buttons, knife, pair of stirrups, colt snaffle
Karos3/9	U2e1b	Inner Mongolia China, Russia	maturus female	Europo-Mongolid (eu-innerA)	silver ribbons, glass beads, bronze hall buttons, iron punch, silver band bracelet, silver boot mounts, bronze grommet mounts, bronze bridle ornaments, pair of stirrups
Kenezlo-Fazekaszug2/1025	G2a1	Lipka Tatars, Tibet, Kyrgyzstan, Tuva, Inner Mongolia	adultus male	East-Mediterran	horse cranium, curb bit, pair of stirrups, iron rings, penannular bronze hair ring, bronze mounts, bronze buttons, iron knife, flint and steel, quiver, arrowheads, belt buckle, saber
Kenezlo-Fazekaszug2/1027	N1a1a1a1a	Buryat, Kazakh, Hungarian, Sintashta	maturus male		horse cranium (and leg bones), knout?, pair of stirrups, curb bit, girth buckle, iron buckle, iron knife
Kenezlo-Fazekaszug2/1031	T1a1	Denmark, Sweden, Norway, Ireland, Ukraine, Turkey	adultus female	Europid (brachycran)	horse cranium (and leg bones), curb bit, stirrup, iron buckle
Kenezlo-Fazekaszug1/1036	H6a1b	Shorian, Yamnaya	juv-adultus male?		silver earring, bronze buttons, bronze bracelet, shoes button
Kenezlo-Fazekaszug2/1041	N1a1a1a1a	Buryat, Kazakh, Hungarian, Sintashta	maturus female		Horse bones, gold hair ring, bronze bracelet, iron pendant, bone rodlet with silver endcasings, curb bit, stirrups
Kenezlo-Fazekaszug2/1042	H7	Denmark, France, USA	maturus male		horse cranium, curb bit, stirrups, zabla, kengyel, penannular silver hair ring
Kenezlo-Fazekaszug2/1044	U5a1i	Denmark, Norway, Samara Eneolith	maturus male?		horse cranium (and leg bones), harness ornaments, curb bit, pair of stirrups, girth buckle silver bracelet, beads
Kenezlo-Fazekaszug2/1045	N1a1a1a1a	Buryat, Kazakh, Hungarian, Sintashta	adultus male	Europo-Mon(u)	(grren patina on face, remnants of dress of dead?) horse cranium (and leg bones), snaffle, bone plates (bow?), bracelet, belt ornament mounts, arrow heads, silver earring
Kenezlo-Fazekaszug2/10936	C4b	Even, Yukaghir, Buryat	adultus female	Europo-Mon(u)	no findings
Kenezlo-Fazekaszug1/10939	N1a1a1a1a	Buryat, Kazakh, Hungarian, Sintashta	adultus male		horse cranium (and leg bones), colt snaffle, pair of stirrups, girth buckle, silver earrings, sabretache, iron knife, bracelet and ankle-rings, mount ornamented waistband, remnants of quiver
Magyarhomorog/120/anc2	H	Druze, Tukey, Azeri, Armenian, Iran	adultus male		2 arrowheads, 2 denars (Stephen I. Peter I.)
Oroshaza-Gorbicstanya/2/anc3	N1a1a1a1a	Buryat, Kazakh, Hungarian, Sintashta	senilis female	Mediterran	not published
Sarretudvari-Hizofold/103	C4a1b	China	maturus female		two golden penannular hair rings, 5 embossed rounded golden plate costume ornaments, fragments of iron parts of saddle, silver mounts of saddle, 12 ornament bolts of saddle, pair of stirrups
Sarretudvari-Hizofold/118/anc12	T2f1a1	Denmark, Finland, Ireland	adultus female		bad silver wire earrings, 13 beads, 18 diamond shaped gilded silver collar ornaments, stamped gilded silver plate braid ornaments with pearls, bronze hall buttons, Cowry shell Cardium shell, necklace from pierced fox canine teeth, bronze bracelets
Sarretudvari-Hizofold/136	HV14a	Iran, India, Yemen	infans I		small silver ring, iron torques, glasspaste bead, iron rattler, bronze ring, cowry shell, silver kauricsiga, ezüst mount
Sarretudvari-Hizofold/213/anc13	J1c3g	Denmark, Ireland, UK	adultus male		horse cranium (and leg bones) silver penannular hair rings, bronze hall buttons, knife, stiffener iron rods for quiver, iron fragments of quiver cover, iron fragments of quiver neck and buttom stiffeners
Sarretudvari-Hizofold/5/anc10	I5a1a	France, England, Sardinia	maturus male		iron toggle, iron parts of the quiver, bone cover of the quiver, 3 bone plate ornaments of the quiver mouth, 3 iron hanger rings, deltoid shaped arrow heads, saddlery, colt snaffle, stirrups, girth buckle
Sarretudvari-Hizofold/66	H1c1	Dennmark, Germany, England	maturus male		silver braidring, knife, 2 arrowheads, bone plates of composite bow, saber
Sarretudvari-Hizofold/81	H1c	Dennmark, Poland, France	adultus-mat male		no findings
Sarretudvari-Hizofold/9/anc11	T2b	Denmark, Germany, England, Volga Tatar, Finland, Poland	senilis male		iron knife
Szabadkigyos-Palliget/7/anc4	N1a1a1a1	Russia	adultus male	Europid, CrA-x	bronze buttons in both orbits, two gilded bronze hairrings, battle axe
Szegvar-Oromdulo/412/anc5	K1c1d	Denmark, Germany	adultus female		symbolic trepanation, no finding
Szegvar-Oromdulo/593/anc6	U5a2a1b	Russia, USA, Srubnaya Poland	maturus female		two large S shaped silver hairrings, denarius of Salamon (1063-74)

## Sheet: S1b Conq subpopulations
S1b Table: Conqueror subpopulations considered in population genetic analysis. Sample groupings are based on S1a Table.
East Eurasian	East Eurasian + Eurasian	European + Eurasian	European + Eurasian
Karos1/3	Karos1/3	Harta-Freifelt/10/anc25	Harta-Freifelt/10/anc25
Karos1/3286	Karos1/3286	Karos1/1	Karos1/1
Karos1/5	Karos1/5	Karos1/10	Karos1/10
Karos1/7	Karos1/7	Karos1/12	Karos1/12
Karos2/1	Karos2/1	Karos1/13	Karos1/13
Karos2/11	Karos2/11	Karos1/1438	Karos1/1438
Karos2/14	Karos2/14	Karos1/2	Karos1/2
Karos2/20	Karos2/15	Karos1/3285	Karos1/3285
Karos2/25	Karos2/19	Karos2/10	Karos2/10
Karos2/36	Karos2/20	Karos2/12	Karos2/12
Karos2/37	Karos2/25	Karos2/13	Karos2/13
Karos2/56	Karos2/29	Karos2/16	Karos2/15
Karos2/60	Karos2/36	Karos2/17	Karos2/16
Karos2/73	Karos2/37	Karos2/18	Karos2/17
Karos2/9	Karos2/41	Karos2/2	Karos2/18
Karos3/1	Karos2/51	Karos2/21	Karos2/19
Karos3/12	Karos2/56	Karos2/22	Karos2/2
Karos3/13	Karos2/60	Karos2/23	Karos2/21
Karos3/5	Karos2/61	Karos2/26	Karos2/22
Karos3/6	Karos2/71	Karos2/27	Karos2/23
Karos3/7	Karos2/73	Karos2/30	Karos2/26
Karos3/8	Karos2/9	Karos2/31	Karos2/27
Karos3/9	Karos3/1	Karos2/32	Karos2/29
Kenezlo-Fazekaszug2/1025	Karos3/12	Karos2/33	Karos2/30
Kenezlo-Fazekaszug2/1027	Karos3/13	Karos2/44	Karos2/31
Kenezlo-Fazekaszug2/1041	Karos3/14	Karos2/47	Karos2/32
Kenezlo-Fazekaszug2/1045	Karos3/16	Karos2/48	Karos2/33
Kenezlo-Fazekaszug1/10936	Karos3/3	Karos2/50	Karos2/41
Kenezlo-Fazekaszug1/10939	Karos3/5	Karos2/52	Karos2/44
Oroshaza-Gorbicstanya/2/anc3	Karos3/6	Karos2/53	Karos2/47
Sarretudvari-Hizofold/103	Karos3/7	Karos2/54	Karos2/48
	Karos3/8	Karos2/57	Karos2/50
	Karos3/9	Karos2/58	Karos2/51
	Kenezlo-Fazekaszug2/1025	Karos2/6	Karos2/52
	Kenezlo-Fazekaszug2/1027	Karos2/67	Karos2/53
	Kenezlo-Fazekaszug2/1036	Karos2/68	Karos2/54
	Kenezlo-Fazekaszug2/1041	Karos2/70	Karos2/57
	Kenezlo-Fazekaszug2/1045	Karos2/72	Karos2/58
	Kenezlo-Fazekaszug1/10936	Karos2/8	Karos2/6
	Kenezlo-Fazekaszug1/10939	Karos3/10	Karos2/61
	Oroshaza-Gorbicstanya/2/anc3	Karos3/11	Karos2/67
	Sarretudvari-Hizofold/103	Karos3/15	Karos2/68
		Karos3/17	Karos2/70
		Karos3/18	Karos2/71
		Karos3/19	Karos2/72
		Karos3/4	Karos2/8
		Kenezlo-Fazekaszug2/1031	Karos3/10
		Kenezlo-Fazekaszug2/1042	Karos3/11
		Kenezlo-Fazekaszug2/1044	Karos3/14
		Magyarhomorog/120/anc2	Karos3/15
		Sarretudvari-Hizofold/118/anc12	Karos3/16
		Sarretudvari-Hizofold/136	Karos3/17
		Sarretudvari-Hizofold/213/anc13	Karos3/18
		Sarretudvari-Hizofold/5/anc10	Karos3/19
		Sarretudvari-Hizofold/66	Karos3/3
		Sarretudvari-Hizofold/81	Karos3/4
		Sarretudvari-Hizofold/9/anc11	Kenezlo-Fazekaszug2/1031
		Szabadkigyos-Palliget/7/anc4	Kenezlo-Fazekaszug2/1036
		Szegvar-Oromdulo/412/anc5	Kenezlo-Fazekaszug2/1042
		Szegvar-Oromdulo/593/anc6	Kenezlo-Fazekaszug2/1044
			Magyarhomorog/120/anc2
			Sarretudvari-Hizofold/118/anc12
			Sarretudvari-Hizofold/136
			Sarretudvari-Hizofold/213/anc13
			Sarretudvari-Hizofold/5/anc10
			Sarretudvari-Hizofold/66
			Sarretudvari-Hizofold/81
			Sarretudvari-Hizofold/9/anc11
			Szabadkigyos-Palliget/7/anc4
			Szegvar-Oromdulo/412/anc5
			Szegvar-Oromdulo/593/anc6

## Sheet: S1c identical genomes
S1c Table: List of samples with Identical mtDNA sequences indicating potential direct maternal relations.
B4d1	Karos3/5	Karos3/6
B4d1	Karos3/13	Karos3/1
D4j12	Karos1/3	Karos1/5
H1b2	Karos1/1	Karos1/2
H2a1n	Karos2/21	Karos2/22	Karos2/44
H5v	Karos2/2	Karos2/6
J1b1a1e	Karos2/19	Karos2/29
N1a1a1a1	Karos2/31	Szabadkigyos-Palliget/7/anc4
N1a1a1a1a	Karos2/9	Kenezlo-Fazekaszug2/1041	Kenezlo-Fazekaszug2/1045	Kenezlo-Fazekaszug1/10939	Kenezlo-Fazekaszug2/1027
T1a1	Karos2/13	Kenezlo-Fazekaszug2/1031
T1a1	Karos2/18	Karos2/32
T1a1	Karos2/23	Karos2/26
T1a10a	Karos3/18	Karos3/19
U2e1b	Karos3/7	Karos3/8	Karos3/9
U4a1b1	Karos2/33	Karos2/47
U4d2	Karos2/15	Karos2/51
X2f	Karos2/52	Karos3/11
X2l	Karos2/16	Karos2/54

## Sheet: S1d cemetery Hgs
S1d Table: Distribution of the East Eurasian Hg-s in the three Karos cemeteries
Karos1	Karos2	Karos3
Y1a1	C4b	A12
D4j12	D2	B4d1
D4j12	D4b2a	B4d1
	D4c2a	B4d1
	D4i2	B4d1
	D4i2	U2e1b
	F2a	U2e1b
	F1a2	U2e1b
	G2a1d2
	N1a1a1a1a
	N1a1a1a1a
South Siberia	East-to Central Asia	East-South China
