# Supplementary material for: Mitogenomic data indicate admixture components of Central-Inner Asian and Srubnaya origin in the conquering Hungarians
Source: PLoS One. 2018 Oct 18;13(10):e0205920. doi: 10.1371/journal.pone.0205920 (PMC6193700; doi:10.1371/journal.pone.0205920)
Supplement: S4 Table — Table a. Pairwise Fst (top) and linearized Slatkin Fst (below) matrix of population distances between all combinations of modern and ancient population. In the upper right part of the table probability values are depicted, + correspond to significant P values (<0.05), while—means not significant P values. Color code (provided below the table) highlights the best similarity levels. Abbreviations of population names are given in S3B Table. Table b. Pair-wise Shared Haplogroup Distance (SHD) values measured between all combinations of modern and ancient populations. Color code (provided below the table) highlights the best similarity levels. Abbreviations of population names are given in S3B Table. Table c. Comparison of population genetic distance values measured with two different methods (Fst and SHD) between Hungarian Conqueror subpopulations and all ancient (arch) and modern (rec) Eurasian populations. Color code (provided below the table) highlights the best similarity levels. Abbreviations of population names are given in S3B Table. (XLSX) [file pone.0205920.s006.xlsx]

## Sheet: S4a Fst dist matrix
S4a Table: Pairwise Fst (top) and linearized Slatkin Fst (below) matrix of population distances between all combinations of modern and ancient population. In the upper right part of the table probability values are depicted, + correspond to significant P values (<0.05), while - means not significant P values. Color code (provided below the table) highlights the best similarity levels. Abbreviatio…
Fst\P value	HunConq_all_arch	HunConq_EastEura_arch	HunConq_EastEura+Eura_arch	HunConq_Euro_arch	HunConq_Euro+Eura_arch	Adg_rec	Afa_arch	Alt_rec	AltIA_arch	AnN_arch	Arb_rec	ArBA_arch	ArmIA_arch	Arm_rec	Aze_rec	Balt_rec	Bel_rec	BellB_arch	BeN_rec	BrMA_arch	Bsq_rec	Bul_rec	Bur_rec	Cau_rec	CenA_rec	Chi_rec	Com_rec	Comb_arch	CrS_rec	Cuk_rec	CWC_arch	Czh_rec	Dan_rec	Drz_rec	Egy_rec	Eng_rec	Esk_rec	EUEN_arch	EULNBA_arch	Eve_rec	Evk_rec	Fin_rec	Fre_rec	Ger_rec	Gil_rec	Gre_rec	HuBA_arch	Hun_rec	IbCh_arch
HunConq_all_arch	*	+	+	-	-	+	+	+	+	+	+	+	-	+	+	+	+	+	+	+	+	+	+	+	+	+	+	+	+	+	-	+	+	+	+	+	+	+	+	+	+	+	+	+	+	+	+	+	+
HunConq_EastEura_arch	0.04797	*	-	+	+	+	+	+	+	+	+	+	+	+	+	+	+	+	+	+	+	+	+	+	+	+	+	+	+	+	-	+	+	+	+	+	+	+	+	+	+	+	+	+	+	+	+	+	+
HunConq_EastEura+Eura_arch	0.01492	-0.01491	*	+	+	+	+	+	+	+	+	+	+	+	+	+	+	+	+	+	+	+	+	+	+	+	+	+	+	+	-	+	+	+	+	+	+	+	+	+	+	+	+	+	+	+	+	+	+
HunConq_Euro_arch	0.00591	0.12754	0.07726	*	-	-	+	+	+	+	+	+	-	+	+	+	+	+	-	-	+	+	+	+	+	+	+	+	+	+	-	+	+	+	+	+	+	+	+	+	+	+	+	+	+	+	+	+	+
HunConq_Euro+Eura_arch	0.00250	0.11904	0.06574	-0.01330	*	+	+	+	+	+	+	+	-	+	+	+	+	+	-	-	+	+	+	+	+	+	+	+	+	+	-	+	+	+	+	+	+	+	+	+	+	+	+	+	+	+	+	+	+
Adg_rec	0.03069	0.13176	0.08642	0.01847	0.01936	*	+	+	+	+	+	+	-	+	-	-	+	+	-	+	+	-	+	+	+	+	+	+	+	+	-	+	+	+	+	+	+	-	+	+	+	+	+	+	+	-	+	+	+
Afa_arch	0.17984	0.26048	0.21838	0.18074	0.17679	0.16414	*	+	+	+	+	+	+	+	+	+	+	+	+	+	+	+	+	+	+	+	+	+	+	+	+	+	+	+	+	+	+	+	-	+	+	+	+	+	+	+	-	+	+
Alt_rec	0.08931	0.04892	0.05429	0.14261	0.13842	0.13207	0.27595	*	+	+	+	+	+	+	+	+	+	+	+	+	+	+	-	+	+	+	+	+	+	+	+	+	+	+	+	+	+	+	+	+	+	+	+	+	+	+	+	+	+
AltIA_arch	0.28973	0.23208	0.24300	0.33709	0.33476	0.29868	0.10355	0.22355	*	+	+	+	+	+	+	+	+	+	+	+	+	+	+	+	+	+	+	+	+	+	+	+	+	+	+	+	+	+	+	+	+	+	+	+	+	+	+	+	+
AnN_arch	0.03471	0.09713	0.06396	0.04375	0.04167	0.06106	0.15834	0.13126	0.26206	*	+	+	+	+	+	+	+	+	+	+	+	+	+	+	+	+	+	+	+	+	-	+	+	+	+	+	+	-	+	+	+	+	+	+	+	+	-	+	+
Arb_rec	0.03837	0.04849	0.03629	0.06370	0.06226	0.05852	0.19997	0.05233	0.23965	0.06497	*	+	+	+	+	+	+	+	+	+	+	+	+	+	+	+	+	+	+	+	-	+	+	+	+	+	+	+	+	+	+	+	+	+	+	+	+	+	+
ArBA_arch	0.03063	0.11985	0.08027	0.01694	0.01812	0.03224	0.08078	0.13543	0.22908	0.01796	0.06807	*	-	+	+	+	+	+	+	+	+	+	+	+	+	+	+	+	+	+	-	+	+	+	+	+	+	+	-	+	+	+	+	+	+	+	-	+	-
ArmIA_arch	0.00996	0.08776	0.04477	0.02079	0.01529	0.03633	0.14925	0.10731	0.24725	0.03467	0.03875	0.01911	*	-	+	-	-	+	-	+	+	+	+	-	+	+	+	+	+	+	-	-	+	+	+	-	+	-	-	+	+	-	-	-	+	+	+	+	-
Arm_rec	0.02265	0.12225	0.07625	0.01425	0.01308	0.01634	0.19826	0.13027	0.34270	0.04639	0.05538	0.02776	0.00762	*	+	-	+	+	-	+	+	-	+	+	+	+	+	+	+	+	-	+	+	+	+	+	+	+	+	+	+	+	+	+	+	+	+	+	+
Aze_rec	0.02115	0.09137	0.05922	0.02223	0.02368	0.00600	0.19228	0.09987	0.29157	0.04452	0.03387	0.03534	0.02508	0.01383	*	-	+	+	+	+	+	+	+	-	+	+	+	+	+	+	-	+	+	+	+	+	+	+	+	+	+	+	+	+	+	+	+	+	+
Balt_rec	0.02087	0.10376	0.06336	0.02184	0.02062	0.00355	0.18418	0.11350	0.29045	0.05096	0.03572	0.03878	0.01752	0.00531	0.00336	*	+	+	-	+	+	-	+	-	+	+	+	+	+	+	-	+	+	+	+	-	+	+	+	+	+	+	+	-	+	-	+	+	+
Bel_rec	0.03520	0.08100	0.05312	0.05475	0.05163	0.08263	0.17294	0.08339	0.27819	0.07404	0.05805	0.05586	0.02080	0.06092	0.05708	0.07144	*	+	+	+	+	+	+	+	+	+	+	-	+	+	-	+	+	+	+	+	+	+	+	+	+	+	+	+	+	+	+	+	+
BellB_arch	0.08774	0.18764	0.13987	0.08281	0.08057	0.09840	0.12122	0.19126	0.21282	0.09102	0.11741	0.03279	0.09205	0.07768	0.11544	0.09818	0.12527	*	+	-	+	+	+	+	+	+	+	+	+	+	+	+	+	+	+	+	+	+	+	+	+	+	+	+	+	+	+	+	+
BeN_rec	0.01859	0.12315	0.07374	0.00989	0.00835	0.00931	0.20597	0.12830	0.32075	0.04956	0.04899	0.02356	0.02266	0.00462	0.02179	0.00698	0.07524	0.05744	*	-	+	-	+	+	+	+	+	+	+	+	-	+	-	+	+	-	+	+	+	+	+	+	-	-	+	+	+	-	-
BrMA_arch	0.03846	0.16024	0.10032	0.02850	0.02341	0.04237	0.21863	0.15780	0.30721	0.06832	0.07471	0.03197	0.05856	0.02675	0.06689	0.05047	0.09489	0.03218	0.00670	*	+	+	+	+	+	+	+	+	+	+	+	+	-	-	+	+	+	+	-	+	+	+	+	+	+	+	+	-	-
Bsq_rec	0.22154	0.41804	0.33822	0.22149	0.21050	0.25840	0.54696	0.37033	0.64161	0.31274	0.26484	0.23840	0.28915	0.12282	0.26264	0.24339	0.31843	0.17800	0.13829	0.11864	*	+	+	+	+	+	+	+	+	+	+	+	+	+	+	+	+	+	+	+	+	+	+	+	+	+	+	+	+
Bul_rec	0.02543	0.13112	0.08118	0.01647	0.01470	0.00623	0.20418	0.13042	0.33027	0.06220	0.04871	0.02967	0.03501	0.00416	0.01244	0.00306	0.07383	0.07482	-0.00423	0.02957	0.15954	*	+	-	+	+	+	+	+	+	-	+	+	+	+	+	+	+	+	+	+	+	+	-	+	+	+	+	+
Bur_rec	0.07933	0.04334	0.04783	0.13283	0.12876	0.12557	0.28005	0.00372	0.24836	0.12937	0.04581	0.13477	0.10348	0.11562	0.09420	0.10062	0.08439	0.18157	0.11686	0.14372	0.31992	0.11863	*	+	-	+	+	+	+	+	+	+	+	+	+	+	+	+	+	+	+	+	+	+	+	+	+	+	+
Cau_rec	0.01963	0.08777	0.05296	0.02536	0.02370	0.01800	0.18956	0.09283	0.29547	0.04305	0.02735	0.03526	0.01244	0.00709	0.00271	0.00134	0.05260	0.09335	0.01586	0.05143	0.20784	0.00684	0.08447	*	+	+	+	+	+	+	-	+	+	+	+	+	+	+	+	+	+	+	+	+	+	+	+	+	+
CenA_rec	0.05540	0.03136	0.02984	0.10903	0.10397	0.10137	0.24409	0.01887	0.23299	0.11018	0.02591	0.10668	0.08358	0.09364	0.07202	0.08015	0.06384	0.15894	0.09571	0.12296	0.34182	0.09689	0.00434	0.06130	*	+	+	+	+	+	+	+	+	+	+	+	+	+	+	+	+	+	+	+	+	+	+	+	+
Chi_rec	0.08371	0.04283	0.05091	0.13085	0.12811	0.12753	0.26833	0.03013	0.24579	0.12791	0.04427	0.13887	0.09825	0.11969	0.09228	0.10130	0.08654	0.18500	0.11961	0.14579	0.27727	0.11886	0.01972	0.08395	0.01188	*	+	+	+	+	+	+	+	+	+	+	+	+	+	+	+	+	+	+	+	+	+	+	+
Com_rec	0.46233	0.48284	0.46380	0.57379	0.54939	0.63451	0.84961	0.36749	0.68891	0.52204	0.36354	0.51169	0.71612	0.45516	0.48709	0.60862	0.48057	0.71552	0.60404	0.77937	0.72890	0.57991	0.34111	0.45235	0.40896	0.29766	*	+	+	+	+	+	+	+	+	+	+	+	+	+	+	+	+	+	+	+	+	+	+
Comb_arch	0.11150	0.19363	0.14143	0.12972	0.11629	0.16797	0.20969	0.18906	0.28071	0.13913	0.13150	0.09388	0.12010	0.13542	0.12735	0.17232	0.03454	0.23156	0.17007	0.24636	0.49373	0.15615	0.21277	0.12647	0.19202	0.19404	0.84543	*	+	+	+	-	+	+	+	+	+	+	+	+	+	+	+	+	+	+	+	+	+
CrS_rec	0.04000	0.15432	0.09882	0.03109	0.02665	0.06440	0.21437	0.14905	0.35712	0.05600	0.08316	0.02282	0.03525	0.03036	0.05596	0.06390	0.03819	0.09076	0.03396	0.04748	0.19255	0.03792	0.14338	0.04604	0.12621	0.14258	0.53809	0.07889	*	+	-	+	+	+	+	+	+	+	+	+	+	+	+	+	+	+	+	+	+
Cuk_rec	0.22205	0.20555	0.20040	0.29005	0.27972	0.30080	0.44011	0.17742	0.39797	0.26968	0.17749	0.26152	0.28545	0.24740	0.24372	0.28194	0.23989	0.35627	0.28988	0.33792	0.53751	0.28790	0.15871	0.22862	0.17618	0.15068	0.56430	0.39556	0.29642	*	+	+	+	+	+	+	+	+	+	+	+	+	+	+	+	+	+	+	+
CWC_arch	-0.01957	0.04797	0.01187	-0.00633	-0.00924	-0.00035	0.13645	0.08115	0.20918	-0.01214	0.00474	-0.01115	-0.04758	-0.01746	-0.02251	-0.02915	0.00166	0.09208	-0.00328	0.05741	0.31494	-0.00497	0.07708	-0.03020	0.05211	0.07012	0.73554	0.11043	0.01267	0.26556	*	-	-	-	-	-	+	-	-	+	+	-	-	-	+	-	-	-	-
Czh_rec	0.03158	0.12000	0.07398	0.03319	0.02864	0.06541	0.17300	0.12496	0.31565	0.05238	0.06433	0.03096	0.01404	0.03488	0.04530	0.05172	0.01262	0.10268	0.04651	0.07204	0.26725	0.04326	0.12104	0.03734	0.10183	0.11753	0.53132	0.03688	0.00980	0.26705	-0.01120	*	+	+	+	+	+	+	+	+	+	+	+	+	+	+	+	+	+
Dan_rec	0.03603	0.16505	0.10783	0.01890	0.01712	0.02711	0.22931	0.17238	0.39585	0.07485	0.09326	0.04304	0.03108	0.01174	0.04276	0.02156	0.08351	0.06725	0.00032	0.00636	0.06918	0.00808	0.15076	0.03209	0.12616	0.16580	0.49398	0.16940	0.03113	0.29300	0.01322	0.04928	*	+	+	+	+	+	+	+	+	+	+	+	+	+	+	+	+
Drz_rec	0.04623	0.14782	0.09881	0.04224	0.03974	0.06621	0.25525	0.14214	0.33810	0.04599	0.06479	0.02690	0.04502	0.02267	0.05688	0.05558	0.07651	0.07698	0.02472	0.03026	0.16071	0.03663	0.13185	0.04106	0.11788	0.13416	0.59914	0.17155	0.02279	0.29844	0.02881	0.04737	0.02619	*	+	+	+	+	+	+	+	+	+	+	+	+	+	+	-
Egy_rec	0.05155	0.06953	0.05708	0.06797	0.06942	0.05456	0.19417	0.07958	0.24077	0.07953	0.01102	0.07833	0.05879	0.07227	0.03737	0.04072	0.07951	0.12758	0.06103	0.08878	0.31706	0.05754	0.07693	0.04139	0.05380	0.07295	0.40274	0.13929	0.10699	0.20603	0.01893	0.08479	0.11414	0.08910	*	+	+	+	+	+	+	+	+	+	+	+	+	+	+
Eng_rec	0.02249	0.11607	0.07224	0.01663	0.01561	0.02287	0.19008	0.12835	0.32939	0.03504	0.05668	0.02572	0.00906	0.01056	0.01720	0.00671	0.05401	0.08069	0.00914	0.03445	0.17520	0.00949	0.11614	0.01300	0.09723	0.11830	0.47631	0.11772	0.02598	0.25705	-0.03502	0.02077	0.01811	0.03060	0.07222	*	+	+	+	+	+	+	+	-	+	+	+	+	+
Esk_rec	0.22597	0.19133	0.19426	0.29827	0.28841	0.30239	0.43714	0.16456	0.38666	0.27705	0.17015	0.27083	0.28297	0.25328	0.24670	0.27695	0.23268	0.35259	0.29449	0.33702	0.53488	0.29040	0.13731	0.22985	0.14546	0.13021	0.40195	0.39373	0.30227	0.05135	0.26369	0.26976	0.29794	0.30099	0.20269	0.26066	*	+	+	+	+	+	+	+	+	+	+	+	+
EUEN_arch	0.01585	0.10739	0.06143	0.01878	0.01600	0.02070	0.20545	0.14007	0.33339	0.01245	0.06229	0.02199	0.03443	0.02599	0.02430	0.02771	0.07618	0.10920	0.02014	0.05484	0.27672	0.03324	0.12984	0.03015	0.11174	0.12594	0.61622	0.17948	0.05120	0.29749	-0.01224	0.04840	0.03640	0.05346	0.07251	0.01580	0.30401	*	+	+	+	+	+	+	+	+	+	+	-
EULNBA_arch	0.03244	0.11739	0.07719	0.02289	0.02199	0.03766	0.05803	0.13873	0.20454	0.02221	0.07840	-0.00260	0.00367	0.04065	0.05108	0.03633	0.04454	0.03084	0.03246	0.02582	0.27347	0.04084	0.13549	0.04324	0.10526	0.14177	0.52186	0.07823	0.03160	0.26747	-0.01997	0.02668	0.04838	0.04888	0.09188	0.03030	0.27161	0.02740	*	+	+	+	+	+	+	+	-	+	-
Eve_rec	0.24928	0.16035	0.19072	0.32451	0.31847	0.31326	0.45338	0.06664	0.31569	0.29892	0.17819	0.31363	0.30253	0.29145	0.26665	0.29341	0.24790	0.37262	0.31230	0.34852	0.53184	0.31565	0.08349	0.25662	0.12464	0.10450	0.38821	0.39811	0.33399	0.28934	0.28235	0.30812	0.33634	0.32877	0.21374	0.29486	0.25783	0.31846	0.31429	*	+	+	+	+	+	+	+	+	+
Evk_rec	0.22721	0.14468	0.17145	0.29696	0.29171	0.28489	0.41773	0.05205	0.29933	0.27798	0.16836	0.29039	0.27201	0.27265	0.24863	0.26955	0.22764	0.33909	0.28409	0.31458	0.49677	0.28959	0.06861	0.23918	0.11071	0.10274	0.38209	0.37052	0.30923	0.25086	0.25419	0.28529	0.31627	0.30153	0.20360	0.27578	0.23165	0.29026	0.28976	0.01507	*	+	+	+	+	+	+	+	+
Fin_rec	0.03113	0.13771	0.08810	0.02458	0.02262	0.04311	0.21430	0.14364	0.36455	0.06260	0.07248	0.03839	0.02182	0.01451	0.03998	0.02725	0.05728	0.06846	0.00984	0.02826	0.11052	0.01318	0.12649	0.02362	0.10744	0.13034	0.47982	0.14022	0.02501	0.26829	-0.01065	0.02754	0.01414	0.02959	0.09662	0.01341	0.27418	0.03962	0.03846	0.30771	0.28761	*	+	+	+	+	+	+	+
Fre_rec	0.01474	0.10498	0.06241	0.00950	0.00842	0.02438	0.17753	0.11532	0.31176	0.02770	0.04661	0.01705	0.00625	0.00990	0.01943	0.01544	0.04021	0.07520	0.00646	0.02514	0.17548	0.01422	0.10597	0.01523	0.08507	0.10955	0.46718	0.10433	0.01503	0.24514	-0.02443	0.01662	0.01627	0.01930	0.06103	0.00431	0.25016	0.01286	0.02289	0.28175	0.26180	0.01290	*	+	+	+	+	+	-
Ger_rec	0.01871	0.11106	0.06581	0.01890	0.01661	0.03163	0.21577	0.12198	0.33757	0.04177	0.05356	0.02702	0.00937	0.00949	0.02465	0.01261	0.05033	0.07323	0.00387	0.03022	0.15642	0.00758	0.10829	0.01399	0.09111	0.11028	0.50988	0.13305	0.02283	0.26546	-0.02827	0.02143	0.01186	0.02534	0.07508	-0.00031	0.26776	0.01937	0.03230	0.29676	0.27410	0.00745	0.00522	*	+	+	+	+	+
Gil_rec	0.17496	0.16634	0.15928	0.24905	0.23803	0.26456	0.46012	0.16293	0.43396	0.22313	0.12957	0.22757	0.26631	0.19722	0.19250	0.23326	0.20877	0.36808	0.25368	0.33586	0.50584	0.24701	0.15012	0.17880	0.16188	0.12554	0.65132	0.41758	0.25906	0.34136	0.23600	0.23884	0.24109	0.26688	0.15026	0.20912	0.31782	0.25972	0.23465	0.27661	0.26188	0.21987	0.19763	0.22281	*	+	+	+	+
Gre_rec	0.04685	0.14305	0.09919	0.03859	0.03853	0.01654	0.17216	0.15352	0.34338	0.07149	0.07431	0.06532	0.03762	0.03846	0.03057	0.01317	0.10121	0.13979	0.04541	0.07215	0.29899	0.04933	0.14221	0.03811	0.12117	0.13717	0.51808	0.19156	0.09531	0.29027	0.01183	0.09079	0.06065	0.09344	0.07440	0.05145	0.29252	0.04072	0.05254	0.31389	0.29138	0.07344	0.04459	0.06406	0.23003	*	+	+	+
HuBA_arch	0.07691	0.19180	0.14415	0.05325	0.05745	0.05660	0.06927	0.20359	0.18169	0.03143	0.12171	-0.01974	0.08903	0.08481	0.08415	0.08568	0.11068	0.06782	0.08273	0.09032	0.38746	0.08590	0.20174	0.09074	0.17290	0.20087	0.76175	0.18500	0.08505	0.38100	0.05382	0.08481	0.09669	0.10385	0.11638	0.07036	0.38009	0.06201	-0.00030	0.38780	0.35638	0.09902	0.06265	0.08990	0.36849	0.08458	*	+	+
Hun_rec	0.03190	0.15281	0.09680	0.02364	0.02125	0.03675	0.23272	0.15709	0.38099	0.07228	0.08152	0.04258	0.03877	0.02150	0.05646	0.03792	0.09225	0.05700	0.00175	-0.00566	0.10871	0.01696	0.13522	0.03986	0.11734	0.13676	0.53463	0.20197	0.04603	0.29495	0.02540	0.06330	0.01095	0.03618	0.10798	0.02846	0.30226	0.03777	0.04347	0.32569	0.29716	0.02001	0.02427	0.01839	0.25475	0.07307	0.09821	*	+
IbCh_arch	0.02774	0.13603	0.08400	0.02133	0.01903	0.05313	0.19666	0.13448	0.30541	0.02294	0.06023	0.00944	0.02499	0.02104	0.04837	0.04792	0.05891	0.06360	0.01241	0.02440	0.21432	0.04151	0.12921	0.03698	0.11492	0.12908	0.70567	0.17139	0.01826	0.31328	0.01906	0.03711	0.02062	0.01302	0.07614	0.02382	0.31763	0.02655	0.00907	0.32774	0.29646	0.02371	0.00319	0.02095	0.29229	0.06034	0.07069	0.02509	*
Ibe_rec	0.07703	0.19026	0.13857	0.06929	0.06697	0.08600	0.25144	0.18519	0.39521	0.11461	0.10745	0.08260	0.07664	0.05279	0.09005	0.07781	0.11132	0.09439	0.05078	0.02316	0.12267	0.05210	0.16506	0.07095	0.14431	0.16099	0.51922	0.20375	0.07006	0.31292	0.06896	0.08227	0.04576	0.06519	0.13194	0.06125	0.31616	0.09626	0.08560	0.34865	0.32584	0.04979	0.05525	0.05561	0.27084	0.12347	0.13595	0.04646	0.06688
IbN_arch	0.00928	0.09473	0.05189	0.01297	0.01052	0.03554	0.15423	0.11934	0.23561	-0.02124	0.04614	-0.01220	0.01234	0.01958	0.02463	0.03030	0.02770	0.09775	0.02611	0.06378	0.33435	0.04677	0.11821	0.02587	0.10166	0.11599	0.76439	0.12018	0.00879	0.30576	-0.03665	0.00473	0.03513	0.01959	0.05613	0.00127	0.30976	-0.01617	-0.01537	0.31548	0.28601	0.02231	-0.01221	0.01057	0.28844	0.04134	0.03118	0.04678	-0.01031
Ira_rec	0.01786	0.09491	0.05656	0.01914	0.01719	0.01554	0.18349	0.10226	0.31304	0.04849	0.03876	0.03313	0.00564	0.00502	0.00846	0.00437	0.04744	0.08385	0.01075	0.03663	0.14208	0.00649	0.09074	0.00282	0.07009	0.09457	0.42069	0.11777	0.03623	0.21898	-0.02269	0.03279	0.02305	0.03565	0.05502	0.01410	0.22326	0.02738	0.04059	0.25433	0.23800	0.01777	0.01273	0.01282	0.16836	0.03555	0.08719	0.02774	0.02914
Ire_rec	0.02310	0.11360	0.07024	0.02109	0.01971	0.02816	0.20611	0.12984	0.32908	0.03380	0.05434	0.02794	0.01134	0.01106	0.01987	0.00263	0.06823	0.08697	0.00880	0.04184	0.19745	0.01359	0.11795	0.01240	0.09995	0.11789	0.51138	0.14956	0.03903	0.27155	-0.03709	0.03480	0.02180	0.03384	0.07078	-0.00173	0.27432	0.01840	0.03352	0.30057	0.27989	0.01933	0.00838	0.00201	0.22122	0.04869	0.07931	0.03129	0.02773
Ita_rec	0.02637	0.13529	0.08509	0.01701	0.01523	0.02011	0.21116	0.14270	0.36406	0.06480	0.06218	0.04005	0.01747	0.00505	0.02640	0.00970	0.07246	0.07150	-0.00167	0.01623	0.09501	0.00327	0.12354	0.01662	0.09945	0.12803	0.46935	0.15674	0.03541	0.26293	-0.00420	0.04350	0.00592	0.02870	0.08306	0.01438	0.26750	0.03019	0.04627	0.30297	0.28280	0.01257	0.01254	0.00968	0.21303	0.04575	0.09684	0.01203	0.02300
Jap_rec	0.12538	0.06257	0.08060	0.18077	0.17767	0.17932	0.31982	0.04981	0.28636	0.17649	0.07871	0.19161	0.15002	0.16383	0.13997	0.14722	0.12536	0.23568	0.17046	0.19811	0.28018	0.16862	0.02917	0.12870	0.02273	0.01874	0.27035	0.25293	0.19049	0.16816	0.12100	0.16632	0.20440	0.18315	0.11276	0.16519	0.12618	0.17509	0.19002	0.10401	0.10734	0.17143	0.15703	0.15612	0.14210	0.18293	0.25455	0.17851	0.18088
Kar_arch	0.31016	0.28577	0.28261	0.34632	0.34303	0.31884	-0.05015	0.30159	-0.02169	0.28998	0.27696	0.24109	0.26537	0.35489	0.32071	0.31103	0.29173	0.16564	0.33558	0.32667	0.64451	0.34257	0.31732	0.31945	0.29299	0.31479	0.74165	0.27754	0.36476	0.43470	0.22774	0.31725	0.40171	0.35968	0.27413	0.33528	0.42677	0.34862	0.17927	0.42999	0.40623	0.37105	0.32510	0.34546	0.47516	0.36411	0.11395	0.39197	0.32784
Kham_rec	0.10790	0.05146	0.06396	0.17354	0.16845	0.15394	0.28977	0.00244	0.21578	0.14704	0.05164	0.15226	0.13592	0.15129	0.11742	0.13053	0.10669	0.21980	0.15566	0.18882	0.43748	0.15917	-0.00537	0.10999	0.00762	0.01707	0.41662	0.24178	0.18679	0.17563	0.10189	0.15428	0.19452	0.17213	0.07891	0.14923	0.14137	0.16658	0.15188	0.05837	0.04711	0.16859	0.13559	0.14810	0.17649	0.17116	0.22449	0.18519	0.16730
Kry_rec	0.18066	0.11621	0.13275	0.25683	0.24933	0.24336	0.39379	0.04705	0.28219	0.22327	0.11596	0.22782	0.23706	0.22432	0.19024	0.22712	0.18169	0.32018	0.24346	0.30138	0.52789	0.24743	0.05953	0.18398	0.09365	0.07602	0.55122	0.34243	0.26951	0.20587	0.20724	0.23705	0.27424	0.26692	0.13697	0.22617	0.22316	0.25571	0.23114	0.07437	0.06142	0.24204	0.21095	0.23036	0.25424	0.24684	0.33070	0.26712	0.26768
Lad_rec	0.12905	0.06910	0.08246	0.19597	0.19012	0.18078	0.32093	0.03286	0.24963	0.17304	0.06833	0.17856	0.16047	0.17128	0.13809	0.15816	0.12789	0.24287	0.17971	0.21834	0.45230	0.17987	0.02721	0.12635	0.02891	0.02754	0.42407	0.26023	0.20960	0.17784	0.12847	0.17471	0.21879	0.19768	0.09747	0.16990	0.16258	0.18771	0.17779	0.09738	0.08510	0.18996	0.15763	0.16823	0.20186	0.19530	0.25618	0.20659	0.19403
MesA_arch	0.08342	0.17988	0.13091	0.09198	0.08699	0.14454	0.22291	0.16845	0.37444	0.10575	0.11625	0.08168	0.08459	0.09655	0.10955	0.14183	0.02648	0.18293	0.12778	0.16279	0.39481	0.12754	0.17032	0.10168	0.16838	0.15718	0.66926	0.07023	0.05821	0.34191	0.07617	0.02212	0.11488	0.12213	0.13712	0.07837	0.34623	0.11173	0.06062	0.35234	0.32177	0.08138	0.06396	0.08385	0.33197	0.14842	0.15096	0.13226	0.10049
Mon_rec	0.09321	0.04207	0.05331	0.14892	0.14527	0.14123	0.28249	0.01247	0.24448	0.14233	0.05256	0.15060	0.11590	0.13409	0.10630	0.11610	0.09008	0.19822	0.13641	0.16186	0.33935	0.13633	0.00287	0.09724	0.00348	0.01252	0.30558	0.21299	0.15888	0.16398	0.08770	0.13272	0.17626	0.14891	0.08618	0.13345	0.13213	0.14416	0.14933	0.07749	0.07409	0.14655	0.12248	0.12638	0.13292	0.15491	0.21328	0.15654	0.14547
Nar_arch	0.13107	0.23757	0.18110	0.14238	0.13308	0.19387	0.26858	0.21162	0.38366	0.15618	0.14988	0.11267	0.16389	0.13647	0.14578	0.19252	0.05885	0.24137	0.17825	0.25913	0.45455	0.16766	0.21827	0.13905	0.21637	0.20069	0.82527	0.10145	0.08800	0.40831	0.16191	0.04349	0.15790	0.17752	0.16324	0.11393	0.40665	0.17241	0.08591	0.40391	0.37419	0.11795	0.10140	0.12346	0.42878	0.19783	0.20505	0.18548	0.17880
NE_rec	0.01698	0.08938	0.05383	0.01908	0.01813	0.01246	0.16101	0.10039	0.29783	0.04950	0.02711	0.03938	0.01116	0.01380	0.00938	0.00239	0.05267	0.10103	0.01816	0.04444	0.22514	0.01767	0.08911	0.00932	0.06421	0.08894	0.44505	0.12983	0.05409	0.22871	-0.01584	0.04314	0.03583	0.04811	0.03956	0.02338	0.22914	0.02563	0.04015	0.25629	0.23782	0.03706	0.01621	0.02722	0.17339	0.01748	0.07745	0.04086	0.03490
Nga_rec	0.18659	0.10498	0.12207	0.27138	0.26035	0.24538	0.36327	0.01206	0.19287	0.22813	0.11246	0.22366	0.23731	0.24303	0.19753	0.23137	0.16937	0.32433	0.25719	0.32119	0.56495	0.25884	0.03729	0.19341	0.07353	0.07325	0.60943	0.30847	0.27367	0.27658	0.20349	0.23664	0.29406	0.27747	0.13505	0.23836	0.24243	0.27398	0.21886	-0.00461	0.00138	0.26349	0.22000	0.24422	0.30518	0.26093	0.31975	0.29084	0.28245
NNBA_arch	0.11948	0.17139	0.14340	0.11649	0.11690	0.09417	0.02338	0.21549	0.10182	0.06063	0.14859	0.03434	0.08843	0.13708	0.12036	0.10125	0.15516	0.05928	0.11676	0.10855	0.43307	0.12012	0.22011	0.12365	0.18146	0.22532	0.62374	0.15912	0.14935	0.34093	0.04473	0.13808	0.16713	0.14055	0.14170	0.12172	0.34331	0.09403	0.03335	0.38584	0.36199	0.16142	0.11787	0.13170	0.31922	0.12286	-0.01901	0.16168	0.09579
Nor_rec	0.03419	0.14542	0.09406	0.02570	0.02511	0.01312	0.23281	0.15027	0.35378	0.07620	0.06373	0.04581	0.04481	0.01444	0.02375	0.00380	0.09805	0.08541	0.00021	0.03366	0.16728	-0.00177	0.13352	0.02090	0.11457	0.13119	0.64433	0.21738	0.06498	0.31884	0.00473	0.06360	0.01355	0.05863	0.07222	0.01066	0.31836	0.03496	0.04950	0.33201	0.30491	0.02566	0.02495	0.01029	0.28575	0.05506	0.10085	0.01868	0.06625
Paf_rec	0.02596	0.05978	0.03563	0.04781	0.04396	0.04474	0.19462	0.05678	0.26616	0.06036	0.01760	0.05598	0.02207	0.03296	0.02360	0.02511	0.04007	0.10647	0.03609	0.06621	0.21510	0.03207	0.05022	0.01338	0.03037	0.05099	0.38410	0.11287	0.05842	0.19346	-0.00847	0.04366	0.06147	0.05792	0.04113	0.03734	0.18811	0.05229	0.05935	0.19425	0.18218	0.04505	0.03154	0.03254	0.14540	0.06285	0.11385	0.05646	0.05022
PalA_arch	0.07876	0.19100	0.13409	0.09516	0.08842	0.15787	0.30319	0.17000	0.43005	0.09810	0.10839	0.06944	0.09757	0.08158	0.09974	0.15873	0.03013	0.22710	0.13692	0.20718	0.39098	0.13196	0.16507	0.09185	0.16901	0.13951	0.73173	0.16103	0.05282	0.36590	0.10306	0.02653	0.10489	0.12341	0.13254	0.07403	0.36525	0.11680	0.06183	0.35958	0.32747	0.07399	0.05562	0.08043	0.36118	0.14438	0.18431	0.12576	0.11574
PoBA_arch	-0.02559	0.03135	-0.00159	-0.00459	-0.00849	0.02156	0.15862	0.05955	0.19036	0.02004	0.01169	0.00113	-0.02235	0.00724	0.00179	0.00546	-0.00259	0.07707	0.00461	0.05523	0.29323	0.01085	0.06117	-0.00106	0.04299	0.06627	0.75347	0.08514	0.02168	0.26462	-0.05733	0.00540	0.02662	0.04254	0.02179	-0.00096	0.26685	0.01973	-0.00314	0.24908	0.21824	0.01529	-0.00486	-0.00556	0.26130	0.04968	0.07597	0.02240	0.03264
Pol_rec	0.03021	0.13205	0.08273	0.02545	0.02223	0.04731	0.20947	0.12986	0.34759	0.07266	0.06738	0.03905	0.02398	0.01935	0.04195	0.03971	0.04030	0.07286	0.01675	0.03239	0.12353	0.01685	0.11695	0.02930	0.09485	0.12023	0.47517	0.09480	0.01398	0.26020	0.00018	0.01627	0.01930	0.02947	0.09303	0.02045	0.26437	0.04925	0.04436	0.29832	0.27707	0.01449	0.01617	0.01227	0.22324	0.08634	0.10124	0.02683	0.03173
Rom_rec	0.03315	0.13604	0.08475	0.02839	0.02430	0.01878	0.18287	0.13849	0.31867	0.05116	0.06059	0.03977	0.01988	0.01888	0.03289	0.00972	0.08045	0.10630	0.02349	0.03983	0.26008	0.03374	0.12862	0.02539	0.10947	0.12744	0.62532	0.18676	0.06027	0.30491	0.00291	0.06801	0.02822	0.05494	0.07062	0.03330	0.30570	0.03333	0.02581	0.31968	0.29192	0.04242	0.02269	0.03856	0.26040	0.00002	0.08244	0.04110	0.02789
Rus_rec	0.02505	0.09965	0.06093	0.02999	0.02708	0.05139	0.17147	0.10188	0.30951	0.05707	0.05668	0.03869	0.00979	0.03149	0.03672	0.04273	0.00844	0.09354	0.03900	0.05819	0.19745	0.03556	0.09662	0.03054	0.07941	0.09904	0.43916	0.04835	0.01957	0.23383	-0.01209	0.00105	0.04396	0.04650	0.07757	0.02279	0.23499	0.04423	0.03562	0.25983	0.24366	0.02553	0.01797	0.02035	0.19438	0.07906	0.08773	0.05167	0.03346
Sam_rec	0.08564	0.12944	0.10241	0.11484	0.11086	0.13914	0.25076	0.10389	0.28353	0.12642	0.07737	0.10455	0.10064	0.10373	0.10333	0.12153	0.06129	0.17726	0.11619	0.16037	0.37379	0.12136	0.10361	0.09418	0.10038	0.09661	0.65426	0.18233	0.10861	0.29836	0.07661	0.07415	0.12624	0.13217	0.09394	0.09611	0.29128	0.13493	0.09151	0.24547	0.23140	0.08264	0.08184	0.09510	0.28950	0.15180	0.18426	0.13062	0.13156
Sar_rec	0.03149	0.13560	0.08828	0.02127	0.02076	0.01933	0.17252	0.14140	0.34664	0.06540	0.06614	0.04754	0.02174	0.02111	0.03078	0.01213	0.06972	0.08899	0.01230	0.03314	0.18933	0.02345	0.12714	0.02765	0.10726	0.12707	0.49926	0.15415	0.05087	0.27673	0.00180	0.04967	0.02430	0.05548	0.07740	0.02461	0.28031	0.02583	0.03612	0.30521	0.28268	0.02916	0.01768	0.02470	0.22167	0.02618	0.07941	0.03143	0.02166
Sco_rec	0.02111	0.10251	0.05885	0.02697	0.02223	0.04582	0.20327	0.11658	0.31487	0.03383	0.04922	0.02998	-0.00159	0.01458	0.02832	0.01357	0.04951	0.08720	0.01765	0.04573	0.21392	0.02062	0.10881	0.01350	0.09155	0.10890	0.53103	0.11645	0.02850	0.26220	-0.04252	0.02001	0.02717	0.03326	0.07081	0.00026	0.26474	0.02934	0.02930	0.29605	0.27391	0.01753	0.00791	0.00063	0.22170	0.06363	0.09625	0.03683	0.02541
Scy_arch	0.01516	0.08116	0.04594	0.02678	0.02411	0.04770	0.14066	0.09330	0.25514	0.05425	0.04052	0.03936	0.00252	0.03201	0.03526	0.03581	0.01191	0.09018	0.03583	0.05623	0.29535	0.04272	0.08438	0.02836	0.05943	0.07785	0.61934	0.08160	0.04381	0.24228	-0.00991	0.01117	0.04582	0.05885	0.05843	0.02569	0.24122	0.03828	0.02368	0.26998	0.24346	0.03099	0.01621	0.02465	0.23900	0.06552	0.09346	0.04757	0.03462
Sint_arch	0.13774	0.17949	0.14748	0.16313	0.15502	0.18455	0.10771	0.22649	0.16775	0.12103	0.16880	0.08360	0.10618	0.17831	0.17141	0.18269	0.11946	0.15226	0.18870	0.19478	0.50546	0.19217	0.24282	0.16677	0.20991	0.23318	0.76615	0.11729	0.15765	0.40311	0.08938	0.14517	0.21353	0.19894	0.17405	0.17499	0.40000	0.18697	0.06552	0.41275	0.38584	0.19740	0.15455	0.17792	0.40259	0.19436	0.11042	0.21658	0.16463
Slo_rec	0.04420	0.13197	0.08497	0.04679	0.04103	0.07422	0.18402	0.12582	0.30957	0.06121	0.06691	0.03633	0.02818	0.04140	0.05093	0.06446	0.01509	0.12183	0.06025	0.08900	0.29983	0.05491	0.12928	0.04204	0.10997	0.12406	0.56785	0.03189	0.01013	0.28977	0.00293	0.00061	0.06068	0.05168	0.08478	0.03731	0.29136	0.06697	0.03319	0.31605	0.29354	0.04101	0.02339	0.03935	0.25142	0.09014	0.09582	0.08367	0.04280
Sru_arch	0.00852	0.11688	0.06535	-0.00190	-0.00393	0.02857	0.13837	0.13628	0.27080	0.03758	0.05420	0.01433	0.00866	0.01610	0.02996	0.02178	0.03857	0.05648	0.00776	0.02825	0.25131	0.02066	0.12981	0.02558	0.10603	0.12550	0.73453	0.10692	0.02512	0.31008	-0.01110	0.00776	0.01736	0.04202	0.06290	0.00213	0.31416	0.01816	0.00414	0.33057	0.29952	0.01549	0.00010	0.00765	0.30310	0.05453	0.04599	0.02001	0.01612
Swe_rec	0.01790	0.12056	0.07260	0.00936	0.00798	0.02556	0.18889	0.12641	0.33271	0.03946	0.05473	0.02205	0.00788	0.00636	0.02163	0.00973	0.04626	0.07166	0.00340	0.02316	0.16770	0.00767	0.11502	0.01354	0.09622	0.11722	0.50544	0.11676	0.01581	0.26826	-0.02620	0.01741	0.00887	0.02266	0.07185	0.00058	0.27221	0.02135	0.02521	0.30135	0.27958	0.00602	0.00030	0.00047	0.21852	0.04804	0.07339	0.02107	0.01202
Tat_rec	0.00941	0.07007	0.03399	0.02367	0.01849	0.02402	0.17431	0.07208	0.27552	0.04247	0.02714	0.03000	0.00801	0.01310	0.01335	0.01100	0.03037	0.08312	0.01252	0.04052	0.20558	0.01004	0.06445	0.00367	0.04288	0.07047	0.45252	0.09566	0.02824	0.21537	-0.02649	0.01948	0.02772	0.03700	0.04825	0.01185	0.21335	0.02841	0.03044	0.23693	0.21688	0.01649	0.01032	0.00902	0.17193	0.05084	0.08170	0.03115	0.03039
Tib_rec	0.15588	0.08655	0.10675	0.21576	0.21196	0.21541	0.34558	0.05926	0.28455	0.20246	0.10317	0.21973	0.18735	0.20391	0.17994	0.19157	0.15876	0.26345	0.20569	0.23295	0.37634	0.21132	0.04838	0.16498	0.04553	0.04280	0.32787	0.29084	0.23122	0.18093	0.16499	0.20436	0.24854	0.22152	0.14073	0.20424	0.15837	0.20638	0.21685	0.09448	0.08912	0.21555	0.19069	0.19553	0.18883	0.22032	0.28133	0.21515	0.21050
Trk_rec	0.01528	0.08083	0.04766	0.02176	0.02065	0.02516	0.18549	0.09221	0.28374	0.02890	0.02960	0.02722	0.00294	0.00591	0.00467	-0.00128	0.04569	0.09070	0.01588	0.04950	0.22811	0.01172	0.08369	-0.00130	0.06467	0.08441	0.48123	0.12089	0.04010	0.22325	-0.03960	0.02725	0.03096	0.03196	0.04433	0.00527	0.22734	0.02372	0.03663	0.26354	0.24383	0.02068	0.00977	0.00751	0.18328	0.04085	0.08839	0.04125	0.02885
Tuv_rec	0.07980	0.04943	0.04569	0.14084	0.13197	0.13179	0.26250	0.02448	0.22784	0.13206	0.04121	0.12289	0.11180	0.12152	0.09769	0.10885	0.07822	0.19280	0.12730	0.15812	0.39488	0.12610	0.01181	0.08583	-0.00257	0.02261	0.44606	0.19555	0.14408	0.20140	0.08209	0.11850	0.15791	0.14392	0.06809	0.12312	0.15342	0.14584	0.12233	0.12936	0.11998	0.13739	0.10841	0.11985	0.17792	0.15060	0.19881	0.15402	0.14431
Ude_rec	0.15263	0.10340	0.11374	0.22624	0.21862	0.22023	0.39218	0.05681	0.29097	0.19740	0.09496	0.20364	0.21188	0.19338	0.16547	0.20323	0.16654	0.29790	0.21539	0.27888	0.49667	0.21558	0.06177	0.15648	0.08688	0.06726	0.57298	0.33576	0.24325	0.25886	0.17901	0.21253	0.24047	0.23861	0.11557	0.19507	0.25402	0.22468	0.20793	0.11777	0.10052	0.21027	0.18215	0.19981	0.22275	0.22139	0.31642	0.23263	0.24487
Ukr_rec	0.02527	0.10272	0.06250	0.02799	0.02471	0.02959	0.15979	0.12496	0.28738	0.03629	0.05595	0.03697	-0.01219	0.02286	0.02913	0.00951	0.04454	0.10864	0.03501	0.05343	0.30047	0.04145	0.12113	0.02346	0.09789	0.11804	0.56586	0.11263	0.04910	0.27904	-0.03921	0.03951	0.04212	0.05466	0.06952	0.02297	0.27947	0.02987	0.01883	0.30398	0.28083	0.04173	0.01712	0.02942	0.22956	0.01678	0.07870	0.05821	0.02767
Ulc_rec	0.12325	0.05525	0.07150	0.20499	0.19622	0.19142	0.35049	0.02863	0.24290	0.16918	0.06103	0.17491	0.18268	0.17076	0.13715	0.16314	0.13379	0.28248	0.19253	0.26281	0.49099	0.19412	0.02454	0.13032	0.04125	0.03036	0.60445	0.31679	0.22113	0.24334	0.14663	0.18748	0.21860	0.21301	0.08014	0.17222	0.20692	0.20388	0.17346	0.08926	0.08668	0.19111	0.15732	0.17752	0.08993	0.18961	0.28457	0.21796	0.22240
Yak_rec	0.15663	0.08735	0.10786	0.21575	0.21251	0.20245	0.33463	0.02211	0.24966	0.20499	0.10804	0.21797	0.18854	0.20554	0.17129	0.18530	0.15659	0.26194	0.20312	0.23074	0.40868	0.20734	0.03255	0.16595	0.05414	0.05624	0.33941	0.28619	0.23293	0.21245	0.16525	0.20793	0.25306	0.22305	0.13783	0.20403	0.19445	0.20889	0.21643	0.03273	0.01719	0.21974	0.19109	0.19834	0.19319	0.21402	0.27123	0.22305	0.21479
Yam_arch	0.04970	0.15976	0.10704	0.03717	0.03406	0.04818	0.07496	0.16597	0.25490	0.06571	0.09588	0.01364	0.05088	0.05953	0.06283	0.07229	0.05056	0.06036	0.05518	0.07360	0.33540	0.04776	0.16706	0.05897	0.14004	0.16409	0.72622	0.05212	0.05049	0.33434	0.01614	0.02495	0.06824	0.09906	0.10076	0.04474	0.33899	0.06208	0.00833	0.36016	0.32763	0.05014	0.04434	0.05234	0.33609	0.09761	0.03845	0.06613	0.07387
Yug_rec	0.03392	0.07768	0.04896	0.05586	0.05119	0.02586	0.16603	0.06763	0.24411	0.07718	0.03918	0.06605	0.03508	0.04941	0.02374	0.02003	0.05882	0.14764	0.05717	0.09387	0.35521	0.05150	0.06412	0.02737	0.04773	0.07282	0.54370	0.13477	0.09051	0.24087	0.00966	0.07261	0.07901	0.10138	0.04618	0.05760	0.22871	0.06247	0.05440	0.22401	0.20231	0.08148	0.04877	0.06423	0.20597	0.02774	0.10283	0.09104	0.08076
Yuk_rec	0.24944	0.16127	0.18991	0.33013	0.32257	0.31441	0.45468	0.06037	0.31179	0.29861	0.16986	0.30674	0.30700	0.29132	0.26289	0.29473	0.24350	0.37950	0.31699	0.35992	0.56270	0.31793	0.07445	0.25281	0.11916	0.10118	0.41404	0.40380	0.33734	0.26489	0.28531	0.30718	0.33956	0.33267	0.20195	0.29426	0.23183	0.32705	0.30831	0.00298	0.00717	0.31096	0.28059	0.29930	0.29753	0.31422	0.39584	0.33442	0.33795
Slatkin\P value	HunConq_all_arch	HunConqEastEurasian_archaic	HunConqEastEurasian_Eurasian_archaic	HunConq_Euro_arch	HunConqEuropean_Eurasian_archaic	Adg_rec	Afa_arch	Alt_rec	AltIA_arch	AnN_arch	Arb_rec	ArBA_arch	ArmIA_arch	Arm_rec	Aze_rec	Balt_rec	Bel_rec	BellB_arch	BeN_rec	BrMA_arch	Bsq_rec	Bul_rec	Bur_rec	Cau_rec	CenA_rec	Chi_rec	Com_rec	Comb_arch	CrS_rec	Cuk_rec	CWC_arch	Czh_rec	Dan_rec	Drz_rec	Egy_rec	Eng_rec	Esk_rec	EUEN_arch	EULNBA_arch	Eve_rec	Evk_rec	Fin_rec	Fre_rec	Ger_rec	Gil_rec	Gre_rec	HuBA_arch	Hun_rec	IbCh_arch
HunConq_all_arch	*	+	+	+	+	+	-	+	-	+	+	+	+	+	+	+	+	+	+	+	+	+	+	+	+	+	+	+	+	+	+	+	+	+	+	+	+	+	+	+	+	+	+	+	+	+	+	+	+
HunConqEastEurasian_archaic	0.05038	*	+	+	+	+	-	+	-	+	+	+	+	+	+	+	+	+	+	+	+	+	+	+	+	+	+	+	+	+	+	+	+	+	+	+	+	+	+	+	+	+	+	+	+	+	+	-	+
HunConqEastEurasian_Eurasian_archaic	0.01515	0	*	+	+	+	-	+	+	+	+	+	+	+	+	+	+	+	+	+	+	+	+	+	+	+	+	+	+	+	+	+	+	+	+	+	+	+	+	+	+	+	+	+	+	+	+	+	+
HunConq_Euro_arch	0.00594	0.14619	0.08373	*	+	+	-	+	-	+	+	+	+	+	+	+	+	+	+	+	+	+	+	+	+	+	+	-	+	+	-	+	+	+	+	+	+	+	+	+	+	+	+	+	+	+	+	+	+
HunConqEuropean_Eurasian_archaic	0.00251	0.13512	0.07036	0	*	+	-	+	-	+	+	+	+	+	+	+	+	+	+	+	+	+	+	+	+	+	+	-	+	+	+	+	+	+	+	+	+	+	+	+	+	+	+	+	+	+	+	+	+
Adg_rec	0.03167	0.15175	0.09460	0.01882	0.01974	*	-	+	-	-	-	+	-	-	-	-	-	-	-	-	+	-	-	-	+	-	+	-	+	+	-	-	+	+	+	-	+	-	-	+	+	+	-	-	+	-	-	-	+
Afa_arch	0.21927	0.35223	0.27940	0.22062	0.21475	0.19638	*	+	-	-	-	-	-	-	-	-	-	-	-	-	-	-	-	-	-	-	+	-	-	-	-	-	-	-	-	-	+	-	-	+	+	-	-	-	+	-	-	-	-
Alt_rec	0.09807	0.05144	0.05741	0.16633	0.16065	0.15216	0.38112	*	+	+	+	+	+	+	+	+	+	+	+	+	+	+	-	+	+	+	+	+	+	+	+	+	+	+	+	+	+	+	+	+	+	+	+	+	+	+	+	+	+
AltIA_arch	0.40792	0.30222	0.32101	0.50849	0.50322	0.42588	0.11551	0.28792	*	-	-	-	-	-	-	-	-	-	-	-	+	-	-	-	-	-	+	-	-	-	-	-	+	+	+	-	+	-	-	+	+	+	-	-	+	-	-	-	-
AnN_arch	0.03596	0.10758	0.06833	0.04575	0.04348	0.06503	0.18813	0.15109	0.35512	*	-	+	-	+	-	-	-	-	-	-	+	-	+	+	-	+	+	-	+	+	-	-	+	+	+	+	+	-	-	+	+	+	+	-	+	+	-	+	-
Arb_rec	0.03990	0.05096	0.03765	0.06804	0.06640	0.06216	0.24996	0.05522	0.31518	0.06948	*	-	-	+	-	-	-	-	-	-	+	-	+	-	-	+	+	-	+	+	-	-	+	+	+	-	+	-	-	+	+	+	+	-	+	-	-	+	-
ArBA_arch	0.03159	0.13616	0.08728	0.01723	0.01846	0.03331	0.08788	0.15664	0.29715	0.01829	0.07304	*	-	+	+	-	-	-	-	-	+	+	+	+	+	+	+	-	+	+	-	-	+	+	+	+	+	-	-	+	+	+	+	-	+	+	-	-	-
ArmIA_arch	0.01006	0.09621	0.04686	0.02123	0.01553	0.03770	0.17543	0.12021	0.32846	0.03592	0.04032	0.01948	*	-	-	-	-	-	-	-	+	-	-	-	-	-	+	-	-	+	-	-	+	+	+	-	+	-	-	+	+	+	-	-	+	-	-	-	-
Arm_rec	0.02317	0.13928	0.08255	0.01446	0.01325	0.01661	0.24729	0.14978	0.52138	0.04864	0.05863	0.02855	0.00768	*	+	+	+	-	+	-	+	+	+	+	+	+	+	-	+	+	-	+	+	+	+	+	+	+	+	+	+	+	+	+	+	+	-	+	-
Aze_rec	0.02160	0.10055	0.06294	0.02273	0.02425	0.00604	0.23805	0.11095	0.41157	0.04660	0.03506	0.03664	0.02573	0.01403	*	-	-	-	-	-	+	-	+	+	-	+	+	-	+	+	-	-	+	+	+	-	+	-	-	+	+	+	+	-	+	+	-	-	-
Balt_rec	0.02131	0.11578	0.06765	0.02232	0.02106	0.00356	0.22577	0.12804	0.40935	0.05369	0.03704	0.04034	0.01783	0.00534	0.00338	*	-	-	-	-	+	-	-	-	-	-	+	-	+	+	-	-	+	+	+	-	+	-	-	+	+	+	-	-	+	-	-	-	-
Bel_rec	0.03648	0.08814	0.05610	0.05792	0.05444	0.09008	0.20910	0.09097	0.38541	0.07996	0.06163	0.05916	0.02124	0.06487	0.06053	0.07694	*	-	-	-	+	-	+	-	-	+	+	-	+	+	-	-	+	+	+	-	+	-	-	+	+	+	+	-	+	-	-	-	-
BellB_arch	0.09618	0.23097	0.16261	0.09028	0.08763	0.10913	0.13794	0.23649	0.27036	0.10014	0.13303	0.03390	0.10138	0.08423	0.13050	0.10887	0.14321	*	-	-	+	-	-	-	-	-	+	-	-	+	-	-	+	+	+	-	+	-	-	+	+	+	-	-	+	-	-	-	-
BeN_rec	0.01895	0.14045	0.07962	0.00999	0.00842	0.00940	0.25939	0.14718	0.47220	0.05215	0.05152	0.02413	0.02318	0.00464	0.02228	0.00703	0.08137	0.06094	*	-	+	-	-	-	-	-	+	-	+	+	-	-	+	+	+	-	+	-	-	+	+	+	-	-	+	-	-	-	-
BrMA_arch	0.04000	0.19082	0.11150	0.02933	0.02398	0.04424	0.27981	0.18737	0.44343	0.07333	0.08074	0.03302	0.06220	0.02749	0.07169	0.05316	0.10484	0.03325	0.00674	*	+	-	-	-	-	-	+	-	-	+	-	-	+	+	+	-	+	-	-	+	+	+	-	-	+	-	-	-	-
Bsq_rec	0.28458	0.71834	0.51107	0.28450	0.26662	0.34844	1.20730	0.58814	1.79025	0.45506	0.36025	0.31302	0.40677	0.14002	0.35619	0.32168	0.46720	0.21654	0.16048	0.13461	*	+	+	+	+	+	+	-	+	+	+	+	+	+	+	+	+	+	+	+	+	+	+	+	+	+	+	+	+
Bul_rec	0.02610	0.15090	0.08836	0.01674	0.01492	0.00627	0.25657	0.14998	0.49313	0.06632	0.05121	0.03057	0.03629	0.00417	0.01260	0.00307	0.07972	0.08087	0	0.03047	0.18982	*	+	-	-	+	+	-	+	+	-	-	+	+	+	-	+	-	-	+	+	+	+	-	+	-	-	-	-
Bur_rec	0.08617	0.04531	0.05023	0.15317	0.14778	0.14360	0.38898	0.00374	0.33042	0.14859	0.04801	0.15576	0.11542	0.13074	0.10399	0.11188	0.09216	0.22185	0.13232	0.16785	0.47041	0.13459	*	+	+	+	+	-	+	+	-	+	+	+	+	+	+	+	-	+	+	+	+	+	+	+	-	+	-
Cau_rec	0.02002	0.09621	0.05592	0.02602	0.02427	0.01833	0.23389	0.10233	0.41938	0.04499	0.02812	0.03655	0.01260	0.00714	0.00272	0.00134	0.05552	0.10296	0.01611	0.05422	0.26238	0.00689	0.09227	*	-	+	+	-	+	+	-	-	+	+	+	+	+	-	-	+	+	+	+	-	+	+	-	+	-
CenA_rec	0.05864	0.03237	0.03076	0.12237	0.11603	0.11280	0.32292	0.01924	0.30377	0.12382	0.02660	0.11942	0.09120	0.10332	0.07761	0.08714	0.06820	0.18897	0.10584	0.14020	0.51935	0.10729	0.00436	0.06530	*	+	+	-	+	+	-	-	+	+	+	-	+	-	-	+	+	+	+	-	+	+	-	-	-
Chi_rec	0.09135	0.04474	0.05364	0.15054	0.14693	0.14617	0.36674	0.03106	0.32590	0.14667	0.04632	0.16127	0.10895	0.13596	0.10166	0.11272	0.09474	0.22699	0.13586	0.17067	0.38363	0.13489	0.02012	0.09164	0.01202	*	+	-	+	+	-	+	+	+	+	+	+	+	+	+	+	+	+	+	+	+	-	+	-
Com_rec	0.85988	0.93362	0.86498	1.34625	1.21922	1.73603	5.64941	0.58101	2.21453	1.09221	0.57120	1.04788	2.52267	0.83539	0.94965	1.55506	0.92518	2.51517	1.52554	3.53245	2.68866	1.38041	0.51771	0.82598	0.69194	0.42380	*	+	+	+	+	+	+	+	+	+	+	+	+	+	+	+	+	+	+	+	+	+	+
Comb_arch	0.12549	0.24013	0.16473	0.14905	0.13159	0.20188	0.26533	0.23313	0.39027	0.16162	0.15142	0.10361	0.13650	0.15663	0.14593	0.20819	0.03577	0.30134	0.20492	0.32690	0.97524	0.18505	0.27028	0.14479	0.23765	0.24075	5.46955	*	-	+	-	-	-	+	+	-	+	-	-	+	+	+	-	-	+	-	-	-	-
CrS_rec	0.04166	0.18248	0.10966	0.03208	0.02738	0.06884	0.27286	0.17516	0.55550	0.05933	0.09070	0.02336	0.03654	0.03131	0.05927	0.06826	0.03971	0.09982	0.03515	0.04984	0.23846	0.03942	0.16737	0.04826	0.14444	0.16629	1.16491	0.08565	*	+	-	+	+	+	+	+	+	+	+	+	+	+	+	+	+	+	-	+	+
Cuk_rec	0.28543	0.25874	0.25063	0.40854	0.38836	0.43020	0.78605	0.21568	0.66105	0.36927	0.21579	0.35414	0.39948	0.32873	0.32226	0.39264	0.31559	0.55345	0.40822	0.51040	1.16221	0.40430	0.18865	0.29638	0.21386	0.17741	1.29516	0.65442	0.42130	*	+	+	+	+	+	+	+	+	+	+	+	+	+	+	+	+	+	+	+
CWC_arch	0	0.05039	0.01202	0	0	0	0.15801	0.08832	0.26450	0	0.00476	0	0	0	0	0	0.00167	0.10142	0	0.06090	0.45973	0	0.08352	0	0.05497	0.07540	2.78124	0.12414	0.01283	0.36157	*	-	-	+	+	-	+	-	-	+	+	+	-	-	+	-	-	-	-
Czh_rec	0.03261	0.13637	0.07988	0.03433	0.02949	0.06999	0.20918	0.14280	0.46124	0.05528	0.06876	0.03195	0.01424	0.03614	0.04745	0.05454	0.01278	0.11442	0.04878	0.07763	0.36472	0.04522	0.13771	0.03879	0.11338	0.13319	1.13367	0.03829	0.00990	0.36434	-	0	*	+	+	-	+	-	-	+	+	+	-	-	+	-	-	-	-
Dan_rec	0.03738	0.19768	0.12087	0.01927	0.01742	0.02787	0.29753	0.20828	0.65522	0.08090	0.10286	0.04497	0.03208	0.01188	0.04467	0.02204	0.09112	0.07210	0.00032	0.00640	0.07432	0.00815	0.17752	0.03316	0.14438	0.19876	0.97619	0.20395	0.03213	0.41443	0.01340	0.05184	*	+	+	+	+	+	+	+	+	+	+	+	+	+	+	+	+
Drz_rec	0.04847	0.17346	0.10964	0.04411	0.04138	0.07090	0.34273	0.16570	0.51079	0.04821	0.06928	0.02764	0.04714	0.02319	0.06032	0.05886	0.08284	0.08340	0.02534	0.03120	0.19148	0.03803	0.15187	0.04282	0.13364	0.15494	1.49466	0.20707	0.02332	0.42540	0.02967	0.04972	0.02690	*	+	+	+	+	+	+	+	+	+	+	+	+	+	+	+
Egy_rec	0.05436	0.07473	0.06054	0.07293	0.07460	0.05770	0.24095	0.08647	0.31712	0.08640	0.01115	0.08499	0.06247	0.07790	0.03882	0.04245	0.08638	0.14624	0.06500	0.09743	0.46425	0.06106	0.08335	0.04318	0.05686	0.07869	0.67431	0.16184	0.11980	0.25949	0.01929	0.09265	0.12885	0.09782	*	+	+	+	+	+	+	+	+	+	+	+	+	+	+
Eng_rec	0.02301	0.13131	0.07787	0.01691	0.01586	0.02340	0.23468	0.14725	0.49117	0.03631	0.06009	0.02640	0.00915	0.01067	0.01750	0.00675	0.05709	0.08777	0.00923	0.03568	0.21242	0.00958	0.13140	0.01317	0.10771	0.13417	0.90953	0.13342	0.02667	0.34599	0	0.02121	0.01844	0.03156	0.07785	*	+	-	-	+	+	+	+	-	+	+	-	+	-
Esk_rec	0.29194	0.23659	0.24110	0.42504	0.40530	0.43346	0.77664	0.19697	0.63041	0.38322	0.20503	0.37143	0.39465	0.33920	0.32749	0.38304	0.30323	0.54462	0.41741	0.50834	1.14999	0.40924	0.15916	0.29845	0.17022	0.14970	0.67211	0.64944	0.43322	0.05413	0.35812	0.36941	0.42438	0.43060	0.25422	0.35255	*	+	+	+	+	+	+	+	+	+	+	+	+
EUEN_arch	0.01610	0.12031	0.06545	0.01914	0.01626	0.02114	0.25858	0.16289	0.50012	0.01261	0.06642	0.02248	0.03566	0.02669	0.02490	0.02850	0.08247	0.12259	0.02055	0.05802	0.38259	0.03438	0.14922	0.03109	0.12580	0.14409	1.60566	0.21874	0.05397	0.42347	0	0.05086	0.03777	0.05647	0.07818	0.01605	0.43681	*	-	+	+	+	-	-	+	-	-	-	-
EULNBA_arch	0.03353	0.13300	0.08365	0.02343	0.02249	0.03914	0.06161	0.16107	0.25713	0.02271	0.08507	0	0.00368	0.04237	0.05383	0.03770	0.04661	0.03182	0.03355	0.02650	0.37641	0.04257	0.15673	0.04520	0.11764	0.16519	1.09142	0.08487	0.03263	0.36512	0	0.02741	0.05084	0.05139	0.10118	0.03124	0.37290	0.02817	*	+	+	+	-	-	+	-	-	-	-
Eve_rec	0.33206	0.19097	0.23567	0.48040	0.46728	0.45615	0.82944	0.07140	0.46134	0.42638	0.21683	0.45693	0.43375	0.41132	0.36361	0.41524	0.32961	0.59394	0.45412	0.53496	1.13602	0.46125	0.09109	0.34520	0.14239	0.11669	0.63455	0.66144	0.50148	0.40715	0.39343	0.44533	0.50680	0.48981	0.27185	0.41815	0.34741	0.46727	0.45835	*	+	+	+	+	+	+	+	+	+
Evk_rec	0.29400	0.16915	0.20692	0.42239	0.41186	0.39838	0.71742	0.05491	0.42720	0.38500	0.20244	0.40923	0.37365	0.37485	0.33090	0.36903	0.29474	0.51306	0.39682	0.45896	0.98716	0.40764	0.07366	0.31437	0.12450	0.11450	0.61836	0.58861	0.44765	0.33486	0.34082	0.39916	0.46256	0.43170	0.25565	0.38080	0.30149	0.40896	0.40798	0.01530	*	+	+	+	+	+	+	+	+
Fin_rec	0.03213	0.15971	0.09661	0.02520	0.02314	0.04506	0.27275	0.16774	0.57368	0.06678	0.07814	0.03992	0.02231	0.01472	0.04164	0.02801	0.06076	0.07350	0.00994	0.02908	0.12425	0.01336	0.14481	0.02419	0.12038	0.14987	0.92242	0.16308	0.02566	0.36665	0	0.02832	0.01434	0.03049	0.10695	0.01359	0.37775	0.04126	0.04000	0.44448	0.40373	*	+	+	+	+	+	+	+
Fre_rec	0.01496	0.11729	0.06656	0.00959	0.00849	0.02498	0.21585	0.13035	0.45298	0.02849	0.04888	0.01735	0.00629	0.00999	0.01981	0.01569	0.04189	0.08132	0.00651	0.02579	0.21282	0.01443	0.11853	0.01547	0.09299	0.12302	0.87682	0.11648	0.01526	0.32475	0	0.01690	0.01654	0.01968	0.06500	0.00433	0.33361	0.01302	0.02342	0.39227	0.35464	0.01307	*	+	+	+	-	+	-
Ger_rec	0.01907	0.12494	0.07044	0.01926	0.01689	0.03267	0.27513	0.13892	0.50959	0.04360	0.05659	0.02777	0.00946	0.00958	0.02527	0.01278	0.05300	0.07902	0.00389	0.03116	0.18543	0.00764	0.12144	0.01419	0.10024	0.12395	1.04031	0.15347	0.02336	0.36140	0	0.02190	0.01200	0.02600	0.08118	-	0	0.36567	0.01975	0.03338	0.42198	0.37760	0.00750	0.00525	*	-	-	+	-
Gil_rec	0.21206	0.19952	0.18946	0.33164	0.31239	0.35973	0.85227	0.19464	0.76665	0.28721	0.14886	0.29462	0.36298	0.24566	0.23839	0.30421	0.26385	0.58248	0.33992	0.50570	1.02362	0.32804	0.17663	0.21773	0.19315	0.14357	1.86796	0.71697	0.34963	0.51827	0.30890	0.31379	0.31769	0.36403	0.17684	0.26442	0.46590	0.35084	0.30659	0.38237	0.35479	0.28184	0.24631	0.28668	*	+	+	+	+
Gre_rec	0.04915	0.16693	0.11011	0.04014	0.04007	0.01682	0.20796	0.18136	0.52296	0.07699	0.08027	0.06988	0.03909	0.03999	0.03154	0.01334	0.11261	0.16250	0.04757	0.07776	0.42651	0.05189	0.16579	0.03961	0.13788	0.15898	1.07504	0.23696	0.10535	0.40900	0.01197	0.09986	0.06457	0.10308	0.08038	0.05424	0.41347	0.04244	0.05545	0.45749	0.41119	0.07926	0.04667	0.06845	0.29875	*	-	+	-
HuBA_arch	0.08332	0.23732	0.16843	0.05625	0.06095	0.06000	0.07443	0.25564	0.22203	0.03245	0.13858	0	0.09773	0.09267	0.09188	0.09371	0.12446	0.07276	0.09019	0.09929	0.63254	0.09397	0.25273	0.09980	0.20904	0.25136	3.19725	0.22699	0.09295	0.61552	0.05688	0.09267	0.10704	0.11588	0.13171	0.07569	0.61315	0.06611	0	0.63345	0.55370	0.10990	0.06684	0.09878	0.58351	0.09239	*	-	-
Hun_rec	0.03295	0.18038	0.10718	0.02422	0.02171	0.03815	0.30331	0.18637	0.61549	0.07791	0.08876	0.04448	0.04033	0.02197	0.05984	0.03941	0.10163	0.06044	0.00175	0	0.12197	0.01726	0.15637	0.04152	0.13294	0.15843	1.14884	0.25309	0.04825	0.41833	0.02607	0.06758	0.01107	0.03753	0.12106	0.02930	0.43319	0.03926	0.04545	0.48299	0.42279	0.02042	0.02487	0.01874	0.34184	0.07882	0.10891	*	-
IbCh_arch	0.02853	0.15745	0.09171	0.02179	0.01940	0.05611	0.24481	0.15538	0.43969	0.02348	0.06409	0.00953	0.02563	0.02149	0.05083	0.05034	0.06260	0.06792	0.01257	0.02501	0.27279	0.04330	0.14838	0.03840	0.12984	0.14822	2.39750	0.20685	0.01859	0.45619	0.01943	0.03854	0.02105	0.01319	0.08241	0.02440	0.46548	0.02728	0.00915	0.48753	0.42139	0.02428	0.00320	0.02139	0.41300	0.06422	0.07607	0.02574	*
Ibe_rec	0.08346	0.23496	0.16086	0.07444	0.07178	0.09410	0.33590	0.22728	0.65347	0.12945	0.12038	0.09004	0.08300	0.05573	0.09897	0.08437	0.12526	0.10423	0.05350	0.02371	0.13982	0.05497	0.19769	0.07637	0.16865	0.19188	1.07997	0.25589	0.07533	0.45544	0.07407	0.08964	0.04795	0.06974	0.15200	0.06525	0.46233	0.10651	0.09362	0.53528	0.48332	0.05239	0.05848	0.05888	0.37144	0.14086	0.15734	0.04873	0.07167
IbN_arch	0.00937	0.10464	0.05474	0.01314	0.01063	0.03685	0.18235	0.13552	0.30824	0	0.04837	0	0.01249	0.01997	0.02525	0.03125	0.02848	0.10834	0.02681	0.06813	0.50230	0.04906	0.13405	0.02656	0.11317	0.13121	3.24428	0.13660	0.00887	0.44042	0	0.00476	0.03641	0.01998	0.05947	0.00127	0.44878	0	0	0.46088	0.40059	0.02282	0	0.01068	0.40537	0.04313	0.03218	0.04908	0
Ira_rec	0.01819	0.10487	0.05995	0.01952	0.01750	0.01579	0.22473	0.11390	0.45568	0.05097	0.04032	0.03426	0.00567	0.00505	0.00853	0.00439	0.04980	0.09152	0.01087	0.03802	0.16560	0.00654	0.09979	0.00283	0.07538	0.10444	0.72619	0.13349	0.03759	0.28038	0	0.03391	0.02359	0.03697	0.05823	0.01430	0.28743	0.02815	0.04231	0.34108	0.31233	0.01809	0.01290	0.01299	0.20245	0.03686	0.09552	0.02853	0.03001
Ire_rec	0.02365	0.12816	0.07554	0.02154	0.02010	0.02897	0.25963	0.14922	0.49048	0.03498	0.05746	0.02874	0.01147	0.01118	0.02027	0.00263	0.07323	0.09526	0.00888	0.04366	0.24603	0.01378	0.13373	0.01256	0.11105	0.13365	1.04657	0.17586	0.04061	0.37278	0	0.03605	0.02229	0.03503	0.07617	0	0.37801	0.01874	0.03469	0.42973	0.38868	0.01971	0.00845	0.00202	0.28406	0.05118	0.08615	0.03230	0.02853
Ita_rec	0.02708	0.15645	0.09301	0.01731	0.01547	0.02052	0.26768	0.16645	0.57248	0.06929	0.06630	0.04172	0.01778	0.00508	0.02711	0.00980	0.07812	0.07701	0	0.01650	0.10499	0.00329	0.14095	0.01690	0.11043	0.14683	0.88448	0.18587	0.03671	0.35672	0	0.04548	0.00596	0.02954	0.09058	0.01459	0.36518	0.03113	0.04852	0.43467	0.39431	0.01273	0.01270	0.00978	0.27069	0.04794	0.10723	0.01218	0.02354
Jap_rec	0.14335	0.06674	0.08766	0.22065	0.21606	0.21851	0.47020	0.05242	0.40126	0.21432	0.08543	0.23703	0.17650	0.19593	0.16275	0.17264	0.14333	0.30835	0.20548	0.24706	0.38923	0.20282	0.03004	0.14771	0.02326	0.01909	0.37052	0.33856	0.23531	0.20215	0.13766	0.19950	0.25691	0.22421	0.12709	0.19788	0.14440	0.21225	0.23460	0.11609	0.12024	0.20690	0.18628	0.18500	0.16564	0.22388	0.34147	0.21731	0.22082
Kar_arch	0.44961	0.40012	0.39394	0.52980	0.52214	0.46809	0	0.43183	0	0.40841	0.38305	0.31768	0.36124	0.55012	0.47213	0.45144	0.41190	0.19853	0.50506	0.48515	1.81301	0.52107	0.46482	0.46940	0.41440	0.45941	2.87071	0.38415	0.57420	0.76898	0.29490	0.46466	0.67142	0.56171	0.37765	0.50440	0.74449	0.53521	0.21842	0.75435	0.68415	0.58995	0.48170	0.52779	0.90536	0.57260	0.12861	0.64465	0.48773
Kham_rec	0.12095	0.05425	0.06834	0.20999	0.20258	0.18195	0.40799	0.00245	0.27515	0.17239	0.05446	0.17960	0.15730	0.17826	0.13304	0.15013	0.11944	0.28173	0.18436	0.23278	0.77771	0.18931	0	0.12358	0.00768	0.01737	0.71416	0.31888	0.22970	0.21305	0.11344	0.18243	0.24150	0.20792	0.08566	0.17540	0.16465	0.19987	0.17908	0.06199	0.04944	0.20277	0.15685	0.17385	0.21432	0.20650	0.28947	0.22728	0.20091
Kry_rec	0.22049	0.13150	0.15308	0.34559	0.33215	0.32163	0.64959	0.04937	0.39312	0.28745	0.13116	0.29504	0.31073	0.28920	0.23493	0.29387	0.22203	0.47098	0.32181	0.43139	1.11814	0.32879	0.06330	0.22546	0.10333	0.08228	1.22827	0.52074	0.36895	0.25924	0.26141	0.31070	0.37787	0.36411	0.15871	0.29227	0.28727	0.34356	0.30062	0.08034	0.06544	0.31934	0.26735	0.29931	0.34091	0.32774	0.49409	0.36448	0.36552
Lad_rec	0.14817	0.07423	0.08987	0.24374	0.23475	0.22067	0.47260	0.03397	0.33268	0.20925	0.07335	0.21738	0.19114	0.20669	0.16021	0.18787	0.14665	0.32078	0.21908	0.27933	0.82583	0.21931	0.02797	0.14462	0.02977	0.02832	0.73631	0.35177	0.26518	0.21630	0.14740	0.21169	0.28007	0.24639	0.10800	0.20467	0.19414	0.23109	0.21623	0.10788	0.09302	0.23451	0.18713	0.20225	0.25291	0.24270	0.34441	0.26039	0.24074
MesA_arch	0.09101	0.21934	0.15063	0.10129	0.09528	0.16896	0.28685	0.20257	0.59858	0.11825	0.13154	0.08894	0.09241	0.10687	0.12303	0.16527	0.02720	0.22389	0.14650	0.19445	0.65236	0.14619	0.20528	0.11318	0.20247	0.18649	2.02352	0.07554	0.06180	0.51955	0.08246	0.02262	0.12979	0.13913	0.15891	0.08504	0.52960	0.12578	0.06453	0.54401	0.47443	0.08859	0.06833	0.09152	0.49695	0.17429	0.17781	0.15242	0.11172
Mon_rec	0.10280	0.04391	0.05631	0.17498	0.16996	0.16446	0.39371	0.01263	0.32359	0.16595	0.05548	0.17730	0.13109	0.15486	0.11895	0.13135	0.09900	0.24723	0.15795	0.19312	0.51366	0.15785	0.00288	0.10772	0.00349	0.01268	0.44006	0.27062	0.18889	0.19614	0.09613	0.15302	0.21397	0.17497	0.09431	0.15400	0.15225	0.16844	0.17555	0.08399	0.08002	0.17172	0.13957	0.14467	0.15329	0.18331	0.27110	0.18559	0.17023
Nar_arch	0.15084	0.31159	0.22115	0.16602	0.15350	0.24049	0.36720	0.26842	0.62248	0.18508	0.17630	0.12698	0.19601	0.15804	0.17066	0.23842	0.06253	0.31817	0.21692	0.34976	0.83336	0.20143	0.27921	0.16151	0.27611	0.25109	4.72323	0.11290	0.09650	0.69007	0.19319	0.04547	0.18751	0.21583	0.19508	0.12858	0.68535	0.20833	0.09398	0.67761	0.59792	0.13373	0.11284	0.14085	0.75065	0.24662	0.25794	0.22772	0.21773
NE_rec	0.01727	0.09815	0.05689	0.01945	0.01846	0.01262	0.19191	0.11159	0.42415	0.05208	0.02787	0.04100	0.01128	0.01399	0.00947	0.00239	0.05560	0.11238	0.01849	0.04651	0.29055	0.01799	0.09783	0.00940	0.06862	0.09762	0.80197	0.14920	0.05718	0.29654	0	0.04508	0.03716	0.05054	0.04119	0.02394	0.29726	0.02630	0.04183	0.34461	0.31202	0.03848	0.01647	0.02798	0.20976	0.01779	0.08395	0.04261	0.03616
Nga_rec	0.22939	0.11729	0.13904	0.37246	0.35198	0.32517	0.57053	0.01221	0.23896	0.29556	0.12671	0.28809	0.31114	0.32106	0.24615	0.30102	0.20390	0.48002	0.34623	0.47316	1.29857	0.34924	0.03874	0.23978	0.07937	0.07904	1.56035	0.44607	0.37678	0.38233	0.25548	0.30999	0.41656	0.38403	0.15613	0.31295	0.32001	0.37738	0.28018	0	0.00138	0.35775	0.28205	0.32314	0.43923	0.35304	0.47004	0.41012	0.39364
NNBA_arch	0.13569	0.20683	0.16740	0.13185	0.13238	0.10396	0.02394	0.27468	0.11336	0.06455	0.17452	0.03556	0.09701	0.15885	0.13683	0.11266	0.18365	0.06302	0.13220	0.12177	0.76389	0.13652	0.28223	0.14109	0.22169	0.29085	1.65771	0.18923	0.17557	0.51728	0.04682	0.16020	0.20066	0.16354	0.16509	0.13859	0.52278	0.10379	0.03450	0.62824	0.56738	0.19249	0.13362	0.15168	0.46891	0.14006	0	0.19286	0.10594
Nor_rec	0.03540	0.17016	0.10383	0.02638	0.02576	0.01330	0.30345	0.17684	0.54747	0.08249	0.06807	0.04801	0.04691	0.01465	0.02433	0.00381	0.10871	0.09339	0.00021	0.03484	0.20088	0	0.15409	0.02135	0.12939	0.15100	1.81156	0.27775	0.06950	0.46807	0.00475	0.06792	0.01373	0.06228	0.07784	0.01077	0.46705	0.03623	0.05207	0.49702	0.43867	0.02634	0.02558	0.01040	0.40007	0.05827	0.11216	0.01904	0.07095
Paf_rec	0.02666	0.06358	0.03695	0.05022	0.04598	0.04684	0.24164	0.06020	0.36269	0.06423	0.01792	0.05930	0.02257	0.03408	0.02417	0.02576	0.04174	0.11916	0.03744	0.07091	0.27405	0.03314	0.05287	0.01356	0.03132	0.05373	0.62364	0.12723	0.06205	0.23986	0	0.04565	0.06550	0.06148	0.04289	0.03879	0.23169	0.05518	0.06310	0.24108	0.22277	0.04718	0.03257	0.03363	0.17013	0.06707	0.12848	0.05984	0.05288
PalA_arch	0.08549	0.23609	0.15486	0.10517	0.09699	0.18747	0.43512	0.20483	0.75454	0.10877	0.12157	0.07462	0.10812	0.08882	0.11079	0.18868	0.03107	0.29383	0.15864	0.26132	0.64199	0.15202	0.19770	0.10113	0.20339	0.16213	2.72756	0.19194	0.05576	0.57705	0.11490	0.02726	0.11718	0.14079	0.15279	0.07995	0.57541	0.13225	0.06591	0.56147	0.48692	0.07991	0.05889	0.08746	0.56539	0.16874	0.22596	0.14385	0.13089
PoBA_arch	0	0.03236	0	0	0	0.02203	0.18852	0.06332	0.23512	0.02045	0.01182	0.00113	0	0.00729	0.00179	0.00549	0	0.08351	0.00463	0.05846	0.41488	0.01097	0.06515	0	0.04493	0.07097	3.05633	0.09307	0.02216	0.35984	0	0.00543	0.02734	0.04443	0.02228	0	0.36397	0.02013	0	0.33170	0.27916	0.01553	0	0	0.35372	0.05228	0.08221	0.02291	0.03375
Pol_rec	0.03115	0.15215	0.09019	0.02611	0.02273	0.04966	0.26498	0.14924	0.53277	0.07835	0.07225	0.04063	0.02457	0.01973	0.04379	0.04135	0.04199	0.07858	0.01704	0.03347	0.14094	0.01714	0.13244	0.03019	0.10480	0.13666	0.90537	0.10473	0.01418	0.35172	0.00018	0.01654	0.01968	0.03036	0.10257	0.02088	0.35938	0.05180	0.04642	0.42516	0.38326	0.01470	0.01643	0.01242	0.28741	0.09450	0.11264	0.02757	0.03277
Rom_rec	0.03428	0.15746	0.09260	0.02921	0.02490	0.01914	0.22380	0.16075	0.46771	0.05392	0.06450	0.04141	0.02028	0.01925	0.03400	0.00982	0.08749	0.11894	0.02406	0.04148	0.35150	0.03492	0.14761	0.02605	0.12293	0.14606	1.66897	0.22965	0.06414	0.43866	0.00291	0.07297	0.02903	0.05813	0.07599	0.03444	0.44030	0.03448	0.02650	0.46990	0.41227	0.04430	0.02321	0.04011	0.35208	0.00002	0.08985	0.04286	0.02869
Rus_rec	0.02569	0.11068	0.06489	0.03092	0.02783	0.05417	0.20696	0.11343	0.44825	0.06052	0.06009	0.04025	0.00988	0.03252	0.03812	0.04464	0.00851	0.10320	0.04058	0.06178	0.24603	0.03687	0.10695	0.03150	0.08626	0.10992	0.78305	0.05080	0.01996	0.30520	0	0.00106	0.04599	0.04877	0.08409	0.02332	0.30718	0.04628	0.03694	0.35103	0.32216	0.02620	0.01830	0.02077	0.24128	0.08584	0.09617	0.05449	0.03462
Sam_rec	0.09366	0.14868	0.11410	0.12974	0.12469	0.16163	0.33469	0.11594	0.39573	0.14472	0.08386	0.11676	0.11191	0.11573	0.11524	0.13835	0.06529	0.21544	0.13147	0.19101	0.59690	0.13812	0.11558	0.10397	0.11158	0.10694	1.89231	0.22299	0.12184	0.42524	0.08297	0.08008	0.14448	0.15230	0.10368	0.10633	0.41100	0.15598	0.10073	0.32532	0.30106	0.09009	0.08914	0.10510	0.40747	0.17897	0.22588	0.15025	0.15149
Sar_rec	0.03251	0.15687	0.09683	0.02173	0.02120	0.01971	0.20848	0.16469	0.53054	0.06998	0.07082	0.04992	0.02222	0.02156	0.03175	0.01228	0.07495	0.09769	0.01245	0.03428	0.23354	0.02401	0.14566	0.02843	0.12014	0.14557	0.99702	0.18225	0.05360	0.38260	0.00180	0.05227	0.02491	0.05874	0.08390	0.02523	0.38948	0.02652	0.03747	0.43929	0.39408	0.03004	0.01800	0.02533	0.28481	0.02688	0.08626	0.03245	0.02214
Sco_rec	0.02157	0.11421	0.06253	0.02772	0.02274	0.04802	0.25513	0.13197	0.45959	0.03502	0.05177	0.03090	0	0.01479	0.02914	0.01376	0.05208	0.09553	0.01797	0.04792	0.27214	0.02105	0.12210	0.01369	0.10078	0.12220	1.13234	0.13180	0.02933	0.35538	0	0.02042	0.02793	0.03440	0.07621	0.00026	0.36006	0.03023	0.03018	0.42055	0.37724	0.01784	0.00798	0.00063	0.28486	0.06795	0.10650	0.03823	0.02607
Scy_arch	0.01539	0.08833	0.04815	0.02751	0.02471	0.05009	0.16369	0.10290	0.34253	0.05736	0.04224	0.04097	0.00253	0.03307	0.03655	0.03714	0.01206	0.09912	0.03716	0.05958	0.41914	0.04463	0.09215	0.02919	0.06318	0.08442	1.62703	0.08885	0.04582	0.31976	0	0.01129	0.04802	0.06253	0.06206	0.02636	0.31791	0.03980	0.02426	0.36983	0.32180	0.03198	0.01648	0.02527	0.31405	0.07011	0.10310	0.04995	0.03586
Sint_arch	0.15974	0.21876	0.17299	0.19492	0.18346	0.22631	0.12072	0.29281	0.20157	0.13769	0.20308	0.09122	0.11880	0.21701	0.20687	0.22353	0.13567	0.17960	0.23258	0.24189	1.02210	0.23789	0.32068	0.20015	0.26567	0.30409	3.27632	0.13288	0.18716	0.67535	0.09815	0.16982	0.27151	0.24835	0.21073	0.21210	0.66667	0.22997	0.07012	0.70286	0.62825	0.24595	0.18280	0.21642	0.67388	0.24125	0.12412	0.27645	0.19707
Slo_rec	0.04624	0.15203	0.09286	0.04909	0.04279	0.08018	0.22552	0.14393	0.44837	0.06520	0.07170	0.03770	0.02899	0.04319	0.05366	0.06890	0.01532	0.13873	0.06411	0.09769	0.42822	0.05811	0.14848	0.04388	0.12355	0.14163	1.31402	0.03294	0.01024	0.40800	0.00294	0.00061	0.06460	0.05450	0.09263	0.03875	0.41115	0.07178	0.03433	0.46210	0.41552	0.04276	0.02395	0.04096	0.33586	0.09907	0.10597	0.09131	0.04472
Sru_arch	0.00859	0.13235	0.06991	0	0	0.02941	0.16060	0.15779	0.37136	0.03904	0.05730	0.01454	0.00874	0.01636	0.03089	0.02226	0.04011	0.05986	0.00782	0.02907	0.33566	0.02109	0.14917	0.02626	0.11861	0.14352	2.76688	0.11972	0.02577	0.44945	0	0.00782	0.01767	0.04387	0.06712	0.00213	0.45806	0.01849	0.00416	0.49382	0.42760	0.01573	0.00010	0.00771	0.43492	0.05767	0.04821	0.02042	0.01638
Swe_rec	0.01823	0.13708	0.07828	0.00945	0.00805	0.02623	0.23288	0.14470	0.49861	0.04108	0.05790	0.02255	0.00794	0.00640	0.02211	0.00982	0.04851	0.07719	0.00341	0.02371	0.20149	0.00773	0.12997	0.01373	0.10646	0.13279	1.02199	0.13219	0.01606	0.36661	0	0.01772	0.00895	0.02318	0.07742	0.00058	0.37402	0.02181	0.02586	0.43132	0.38808	0.00606	0.00030	0.00047	0.27962	0.05046	0.07920	0.02152	0.01217
Tat_rec	0.00950	0.07535	0.03518	0.02425	0.01884	0.02462	0.21111	0.07768	0.38030	0.04436	0.02790	0.03093	0.00808	0.01327	0.01353	0.01112	0.03132	0.09066	0.01268	0.04223	0.25878	0.01014	0.06889	0.00368	0.04480	0.07581	0.82654	0.10578	0.02906	0.27448	0	0.01987	0.02851	0.03842	0.05070	0.01199	0.27121	0.02924	0.03140	0.31050	0.27695	0.01677	0.01043	0.00910	0.20763	0.05356	0.08896	0.03215	0.03134
Tib_rec	0.18467	0.09475	0.11951	0.27512	0.26897	0.27454	0.52807	0.06299	0.39771	0.25386	0.11504	0.28161	0.23054	0.25613	0.21942	0.23696	0.18872	0.35768	0.25896	0.30370	0.60343	0.26794	0.05084	0.19758	0.04770	0.04471	0.48781	0.41012	0.30076	0.22089	0.19759	0.25685	0.33074	0.28456	0.16378	0.25665	0.18817	0.26004	0.27689	0.10434	0.09784	0.27478	0.23563	0.24306	0.23278	0.28258	0.39146	0.27412	0.26662
Trk_rec	0.01552	0.08794	0.05004	0.02224	0.02108	0.02581	0.22774	0.10158	0.39613	0.02976	0.03050	0.02798	0.00295	0.00594	0.00469	0	0.04788	0.09975	0.01614	0.05207	0.29552	0.01186	0.09134	0	0.06915	0.09219	0.92762	0.13751	0.04177	0.28741	0	0.02801	0.03195	0.03302	0.04639	0.00530	0.29423	0.02430	0.03803	0.35784	0.32246	0.02112	0.00987	0.00757	0.22441	0.04259	0.09696	0.04303	0.02970
Tuv_rec	0.08672	0.05200	0.04788	0.16393	0.15204	0.15180	0.35594	0.02510	0.29506	0.15215	0.04299	0.14011	0.12588	0.13833	0.10827	0.12215	0.08485	0.23886	0.14587	0.18782	0.65257	0.14429	0.01195	0.09389	0	0.02314	0.80526	0.24309	0.16833	0.25219	0.08944	0.13443	0.18752	0.16812	0.07306	0.14040	0.18122	0.17074	0.13939	0.14859	0.13634	0.15928	0.12159	0.13617	0.21643	0.17731	0.24814	0.18207	0.16864
Ude_rec	0.18012	0.11533	0.12834	0.29240	0.27979	0.28244	0.64522	0.06023	0.41038	0.24596	0.10492	0.25572	0.26884	0.23974	0.19828	0.25507	0.19981	0.42430	0.27452	0.38673	0.98678	0.27483	0.06584	0.18551	0.09515	0.07211	1.34180	0.50549	0.32144	0.34928	0.21804	0.26989	0.31661	0.31339	0.13067	0.24235	0.34052	0.28979	0.26252	0.13349	0.11176	0.26625	0.22272	0.24971	0.28659	0.28435	0.46288	0.30315	0.32428
Ukr_rec	0.02593	0.11448	0.06666	0.02879	0.02534	0.03050	0.19018	0.14280	0.40328	0.03766	0.05927	0.03839	0	0.02340	0.03001	0.00960	0.04661	0.12189	0.03628	0.05645	0.42954	0.04324	0.13782	0.02402	0.10851	0.13384	1.30338	0.12692	0.05164	0.38704	0	0.04113	0.04397	0.05782	0.07472	0.02351	0.38786	0.03079	0.01919	0.43673	0.39050	0.04354	0.01742	0.03031	0.29796	0.01706	0.08542	0.06181	0.02846
Ulc_rec	0.14057	0.05848	0.07700	0.25784	0.24413	0.23674	0.53961	0.02947	0.32083	0.20363	0.06500	0.21198	0.22351	0.20593	0.15895	0.19494	0.15445	0.39370	0.23843	0.35651	0.96460	0.24089	0.02516	0.14985	0.04302	0.03131	1.52810	0.46369	0.28391	0.32159	0.17183	0.23074	0.27976	0.27066	0.08712	0.20805	0.26091	0.25609	0.20986	0.09800	0.09491	0.23626	0.18669	0.21583	0.09881	0.23398	0.39775	0.27871	0.28601
Yak_rec	0.18572	0.09571	0.12089	0.27511	0.26985	0.25384	0.50292	0.02261	0.33272	0.25785	0.12113	0.27872	0.23234	0.25871	0.20670	0.22745	0.18566	0.35490	0.25489	0.29994	0.69112	0.26157	0.03365	0.19897	0.05724	0.05959	0.51380	0.40094	0.30365	0.26976	0.19796	0.26252	0.33879	0.28709	0.15987	0.25634	0.24139	0.26405	0.27621	0.03384	0.01749	0.28162	0.23623	0.24741	0.23945	0.27230	0.37218	0.28708	0.27355
Yam_arch	0.05230	0.19014	0.11988	0.03860	0.03526	0.05061	0.08103	0.19900	0.34211	0.07033	0.10605	0.01383	0.05360	0.06330	0.06705	0.07793	0.05325	0.06424	0.05840	0.07944	0.50467	0.05015	0.20056	0.06267	0.16285	0.19630	2.65259	0.05499	0.05318	0.50226	0.01640	0.02559	0.07324	0.10995	0.11204	0.04684	0.51283	0.06619	0.00840	0.56289	0.48727	0.05278	0.04640	0.05523	0.50622	0.10817	0.03999	0.07082	0.07976
Yug_rec	0.03511	0.08423	0.05148	0.05916	0.05395	0.02655	0.19909	0.07254	0.32294	0.08364	0.04078	0.07072	0.03635	0.05197	0.02432	0.02044	0.06250	0.17322	0.06064	0.10360	0.55090	0.05429	0.06851	0.02814	0.05012	0.07853	1.19156	0.15576	0.09952	0.31730	0.00975	0.07829	0.08579	0.11282	0.04842	0.06112	0.29653	0.06663	0.05753	0.28868	0.25362	0.08871	0.05127	0.06864	0.25940	0.02853	0.11462	0.10016	0.08786
Yuk_rec	0.33233	0.19228	0.23443	0.49283	0.47617	0.45859	0.83380	0.06425	0.45305	0.42573	0.20462	0.44245	0.44299	0.41108	0.35665	0.41790	0.32188	0.61161	0.46411	0.56230	1.28675	0.46613	0.08043	0.33835	0.13528	0.11257	0.70660	0.67730	0.50906	0.36035	0.39921	0.44338	0.51414	0.49851	0.25305	0.41696	0.30179	0.48600	0.44573	0.00298	0.00722	0.45130	0.39003	0.42715	0.42355	0.45820	0.65520	0.50245	0.51046
Similarity levels in descending order
Fst value			0.0-0.01	0.01-0.02	0.02-0.03	0.03-0.05	>0.05
[truncated: 42 more columns]

## Sheet: S4b SHD matrix
S4b Table: Pair-wise Shared Haplogroup Distance (SHD) values measured between all combinations of modern and ancient populations. Color code (provided below the table) highlights the best similarity levels. Abbreviations of population names are given in S3b Table.
Shared Haplogroup Distance (SHD) value	HunConq_all_arch	HunConq_Euro_arch	HunConq_Euro+Eura_arch	HunConq_EastEura_arch	HunConq_EastEura+Eura_arch	Adg_rec	Afa_arch	AltIA_arch	Alt_rec	AnN_arch	ArBA_arch	ArmIA_arch	Arb_rec	Arm_rec	Aze_rec	BalBA_arch	Balt_rec	BeN_rec	Bel_rec	BellB_arch	BrMA_arch	Bsq_rec	Bul_rec	Bur_rec	CWC_arch	Cau_rec	CenA_rec	Chi_rec	Com_rec	Comb_arch	CrS_rec	Cuk_rec	Czh_rec	Dan_rec	Drz_rec	EUEN_arch	EULNBA_arch	Egy_rec	Eng_rec	Esk_rec	Eve_rec	Evk_rec	Fin_rec	Fre_rec	Ger_rec	Gil_rec	Gre_rec	HuBA_arch	Hun_rec
HunConq_all_arch	0.000000	0.451913	0.332552	0.680329	0.570585	0.941297	1.000000	1.000000	0.967393	0.971539	0.929942	0.981587	0.965315	0.938107	0.959544	0.920117	0.935454	0.960121	0.918819	0.986923	0.962742	0.972978	0.935656	0.924067	0.999039	0.919181	0.912816	0.972614	0.991685	0.960924	0.881627	0.982360	0.891439	0.878530	0.962521	0.969392	0.938095	0.997049	0.899587	0.991275	0.970227	0.959304	0.901420	0.942980	0.934574	0.998294	0.968007	0.954351	0.890426
HunConq_Euro_arch	0.451913	0.000000	0.182183	1.000000	0.996738	0.916744	1.000000	1.000000	0.988617	0.951996	0.915418	0.983454	0.965900	0.938045	0.952052	0.882045	0.930559	0.949035	0.910862	0.976970	0.981981	0.964967	0.918425	0.976039	0.997760	0.931991	0.980569	1.000000	1.000000	1.000000	0.878611	1.000000	0.903625	0.867675	0.973959	0.949783	0.957061	0.996576	0.884781	1.000000	1.000000	1.000000	0.895796	0.943249	0.925990	1.000000	0.965004	0.906870	0.885860
HunConq_Euro+Eura_arch	0.332552	0.182183	0.000000	0.977151	0.827415	0.929424	1.000000	1.000000	0.983767	0.960035	0.919066	0.985386	0.965188	0.935801	0.955506	0.890278	0.921932	0.952643	0.927491	0.981671	0.951613	0.968978	0.920755	0.959720	0.999120	0.934971	0.983404	1.000000	1.000000	0.960871	0.870518	1.000000	0.871589	0.870875	0.958817	0.956778	0.926604	0.997620	0.884072	1.000000	1.000000	1.000000	0.895406	0.939393	0.932258	1.000000	0.964753	0.925136	0.890290
HunConq_EastEura_arch	0.680329	1.000000	0.977151	0.000000	0.261959	1.000000	1.000000	1.000000	0.970870	1.000000	1.000000	1.000000	1.000000	1.000000	0.998295	1.000000	1.000000	1.000000	0.945993	1.000000	1.000000	1.000000	1.000000	0.947674	1.000000	0.991891	0.895111	0.969691	0.976740	0.997879	1.000000	0.973945	0.990123	0.999586	1.000000	1.000000	1.000000	1.000000	0.998612	0.986656	0.933283	0.930231	0.999028	1.000000	1.000000	0.996135	1.000000	1.000000	0.984949
HunConq_EastEura+Eura_arch	0.570585	0.996738	0.827415	0.261959	0.000000	0.998740	1.000000	1.000000	0.968906	0.998740	0.998740	0.998740	0.994819	0.992298	0.997035	0.975465	0.980575	0.998740	0.953125	0.998740	0.949288	0.998095	0.995443	0.929555	1.000000	0.990639	0.905585	0.970503	0.981834	0.938571	0.979546	0.977282	0.957738	0.990991	0.982308	0.998740	0.956861	0.998740	0.990175	0.987734	0.946810	0.934857	0.989871	0.991027	0.998740	0.997620	0.991592	1.000000	0.975225
Adg_rec	0.941297	0.916744	0.929424	1.000000	0.998740	0.000000	1.000000	1.000000	0.985119	0.888508	0.954078	0.929094	0.952419	0.900599	0.866548	0.890951	0.982133	0.882798	0.991501	0.939205	0.929205	0.905907	0.872668	0.964642	0.935599	0.928368	0.969274	1.000000	1.000000	1.000000	0.898560	1.000000	0.954479	0.904763	0.940992	0.880839	0.935959	0.963843	0.930260	1.000000	1.000000	1.000000	0.924067	0.912463	0.937716	1.000000	0.884926	0.901975	0.883693
Afa_arch	1.000000	1.000000	1.000000	1.000000	1.000000	1.000000	0.000000	1.000000	1.000000	1.000000	1.000000	1.000000	1.000000	0.996064	1.000000	0.948425	1.000000	0.985608	0.979362	0.946221	1.000000	1.000000	1.000000	1.000000	1.000000	1.000000	1.000000	1.000000	1.000000	1.000000	0.992010	1.000000	0.980864	0.993668	1.000000	1.000000	1.000000	1.000000	0.992969	1.000000	1.000000	1.000000	0.998251	0.995310	1.000000	1.000000	1.000000	1.000000	0.990934
AltIA_arch	1.000000	1.000000	1.000000	1.000000	1.000000	1.000000	1.000000	0.000000	0.985499	1.000000	1.000000	1.000000	1.000000	1.000000	1.000000	1.000000	1.000000	0.996552	0.946026	1.000000	1.000000	1.000000	1.000000	0.981754	1.000000	1.000000	0.983333	0.997636	1.000000	1.000000	0.997729	0.994619	0.995394	0.996984	1.000000	1.000000	0.998204	1.000000	1.000000	0.997738	0.955032	0.991932	0.998915	0.995713	0.989076	1.000000	1.000000	1.000000	0.991367
Alt_rec	0.967393	0.988617	0.983767	0.970870	0.968906	0.985119	1.000000	0.985499	0.000000	0.983618	0.977459	0.991120	0.989714	0.961888	0.971354	1.000000	0.987523	0.977546	0.995351	0.999062	1.000000	0.996743	0.968498	0.789361	0.989759	0.965891	0.892241	0.951340	1.000000	0.975775	0.972814	0.950019	0.972326	0.980702	0.973864	0.984561	1.000000	0.991709	0.977907	0.955548	0.891397	0.806856	0.991258	0.968522	0.977971	0.990099	0.974795	0.999062	0.974238
AnN_arch	0.971539	0.951996	0.960035	1.000000	0.998740	0.888508	1.000000	1.000000	0.983618	0.000000	0.839504	0.967901	0.940194	0.882164	0.912744	0.935830	0.983375	0.936128	1.000000	0.971626	0.961804	0.974078	0.914899	0.981849	0.988259	0.917461	0.989084	1.000000	1.000000	1.000000	0.921727	1.000000	0.960433	0.948061	0.968490	0.722953	0.993463	0.982208	0.952945	1.000000	1.000000	1.000000	0.969870	0.924491	0.933137	1.000000	0.899805	0.923497	0.920061
ArBA_arch	0.929942	0.915418	0.919066	1.000000	0.998740	0.954078	1.000000	1.000000	0.977459	0.839504	0.000000	0.945856	0.944752	0.842740	0.883685	0.966711	0.967744	0.962224	0.947865	0.984065	0.984065	0.983382	0.888689	0.967726	1.000000	0.933033	0.956361	1.000000	1.000000	0.967743	0.924067	1.000000	0.936578	0.957818	0.976919	0.933459	0.994254	0.964490	0.949950	1.000000	1.000000	1.000000	0.969394	0.951342	0.942286	1.000000	0.954428	0.966711	0.954769
ArmIA_arch	0.981587	0.983454	0.985386	1.000000	0.998740	0.929094	1.000000	1.000000	0.991120	0.967901	0.945856	0.000000	0.989563	0.924155	0.953244	0.928024	1.000000	0.874456	0.980770	0.826023	0.935498	0.927560	0.972310	0.979236	0.918771	0.965343	0.985129	1.000000	1.000000	1.000000	0.981492	1.000000	0.972366	0.974952	0.961820	0.926438	0.973773	0.986758	0.983926	1.000000	1.000000	1.000000	0.986058	0.986909	0.955307	1.000000	0.981999	1.000000	0.923811
Arb_rec	0.965315	0.965900	0.965188	1.000000	0.994819	0.952419	1.000000	1.000000	0.989714	0.940194	0.944752	0.989563	0.000000	0.893708	0.917279	0.973462	0.983751	0.956381	0.974320	0.966026	0.975056	0.965041	0.945976	0.951719	0.999082	0.906660	0.970860	0.987572	1.000000	1.000000	0.945253	1.000000	0.975265	0.948289	0.904357	0.963495	0.981184	0.889604	0.955081	1.000000	1.000000	1.000000	0.954286	0.935987	0.964413	1.000000	0.940498	0.985919	0.917178
Arm_rec	0.938107	0.938045	0.935801	1.000000	0.992298	0.900599	0.996064	1.000000	0.961888	0.882164	0.842740	0.924155	0.893708	0.000000	0.813737	0.931418	0.968520	0.900377	0.982965	0.951006	0.940555	0.937936	0.891262	0.934947	0.969348	0.765075	0.973341	0.998164	1.000000	0.996625	0.855332	1.000000	0.940842	0.882750	0.952136	0.921303	0.962863	0.951290	0.912552	1.000000	1.000000	0.998164	0.921342	0.878667	0.875190	1.000000	0.806841	0.963761	0.835590
Aze_rec	0.959544	0.952052	0.955506	0.998295	0.997035	0.866548	1.000000	1.000000	0.971354	0.912744	0.883685	0.953244	0.917279	0.813737	0.000000	0.965324	0.990059	0.946129	0.977748	0.979052	0.973268	0.971656	0.904557	0.949343	0.982676	0.891232	0.982141	0.992545	1.000000	0.998270	0.933230	0.984110	0.955696	0.955285	0.988450	0.950997	0.995691	0.978950	0.946640	0.988464	0.990441	0.985817	0.962199	0.948656	0.935243	1.000000	0.905387	0.968476	0.919965
BalBA_arch	0.920117	0.882045	0.890278	1.000000	0.975465	0.890951	0.948425	1.000000	1.000000	0.935830	0.966711	0.928024	0.973462	0.931418	0.965324	0.000000	0.988634	0.830322	0.949727	0.873989	0.755328	0.882026	0.946527	0.969380	1.000000	0.975057	0.977184	1.000000	1.000000	1.000000	0.916344	1.000000	0.915496	0.915702	0.973855	0.793395	0.965827	0.990084	0.929243	1.000000	1.000000	1.000000	0.940735	0.957328	0.910754	1.000000	0.980631	0.903602	0.851149
Balt_rec	0.935454	0.930559	0.921932	1.000000	0.980575	0.982133	1.000000	1.000000	0.987523	0.983375	0.967744	1.000000	0.983751	0.968520	0.990059	0.988634	0.000000	0.965501	0.959298	0.993330	0.998605	0.990138	0.981490	0.968098	0.999279	0.941424	0.941210	1.000000	1.000000	1.000000	0.954899	1.000000	0.969240	0.961384	0.997438	0.978663	0.970099	0.962919	0.951825	1.000000	1.000000	1.000000	0.966952	0.972520	0.940575	1.000000	0.962480	0.954667	0.967531
BeN_rec	0.960121	0.949035	0.952643	1.000000	0.998740	0.882798	0.985608	0.996552	0.977546	0.936128	0.962224	0.874456	0.956381	0.900377	0.946129	0.830322	0.965501	0.000000	0.974059	0.848552	0.855160	0.810562	0.887485	0.947034	0.955967	0.934694	0.964634	1.000000	1.000000	1.000000	0.887026	1.000000	0.922110	0.824464	0.965179	0.881875	0.899741	0.970572	0.867867	1.000000	1.000000	1.000000	0.906337	0.848486	0.844354	1.000000	0.943125	0.975391	0.746087
Bel_rec	0.918819	0.910862	0.927491	0.945993	0.953125	0.991501	0.979362	0.946026	0.995351	1.000000	0.947865	0.980770	0.974320	0.982965	0.977748	0.949727	0.959298	0.974059	0.000000	0.979512	0.975166	0.996355	0.963255	0.958186	0.965129	0.974823	0.877819	0.988361	1.000000	0.965540	0.861748	1.000000	0.834778	0.960343	0.998497	1.000000	0.972131	0.982821	0.987869	1.000000	0.998449	0.987205	0.947862	0.959485	0.949182	1.000000	0.965345	0.983781	0.944529
BellB_arch	0.986923	0.976970	0.981671	1.000000	0.998740	0.939205	0.946221	1.000000	0.999062	0.971626	0.984065	0.826023	0.966026	0.951006	0.979052	0.873989	0.993330	0.848552	0.979512	0.000000	0.870993	0.792559	0.975969	0.971136	0.996483	0.969447	0.964197	1.000000	1.000000	1.000000	0.956245	1.000000	0.975053	0.930216	0.984574	0.876188	0.890435	0.975966	0.958304	1.000000	1.000000	1.000000	0.951419	0.952231	0.960092	1.000000	0.979773	0.991207	0.845273
BrMA_arch	0.962742	0.981981	0.951613	1.000000	0.949288	0.929205	1.000000	1.000000	1.000000	0.961804	0.984065	0.935498	0.975056	0.940555	0.973268	0.755328	0.998605	0.855160	0.975166	0.870993	0.000000	0.866095	0.976499	0.961924	0.941062	0.983843	0.961438	1.000000	1.000000	1.000000	0.953343	1.000000	0.998779	0.900052	0.975936	0.877505	0.965135	0.987238	0.950328	1.000000	1.000000	1.000000	0.930760	0.953369	0.922011	1.000000	0.994437	1.000000	0.815938
Bsq_rec	0.972978	0.964967	0.968978	1.000000	0.998095	0.905907	1.000000	1.000000	0.996743	0.974078	0.983382	0.927560	0.965041	0.937936	0.971656	0.882026	0.990138	0.810562	0.996355	0.792559	0.866095	0.000000	0.977036	0.952977	0.995406	0.969313	0.950414	1.000000	1.000000	0.999253	0.920827	1.000000	0.962455	0.838900	0.981536	0.914790	0.950491	0.985706	0.941981	1.000000	1.000000	0.999149	0.917685	0.920884	0.918864	1.000000	0.989118	0.992042	0.789343
Bul_rec	0.935656	0.918425	0.920755	1.000000	0.995443	0.872668	1.000000	1.000000	0.968498	0.914899	0.888689	0.972310	0.945976	0.891262	0.904557	0.946527	0.981490	0.887485	0.963255	0.975969	0.976499	0.977036	0.000000	0.956631	0.983510	0.911069	0.994932	1.000000	1.000000	0.987716	0.838639	1.000000	0.861070	0.885474	0.918748	0.930975	0.970927	0.967278	0.894822	1.000000	1.000000	1.000000	0.943514	0.898559	0.903803	1.000000	0.869917	0.926227	0.867867
Bur_rec	0.924067	0.976039	0.959720	0.947674	0.929555	0.964642	1.000000	0.981754	0.789361	0.981849	0.967726	0.979236	0.951719	0.934947	0.949343	0.969380	0.968098	0.947034	0.958186	0.971136	0.961924	0.952977	0.956631	0.000000	0.990415	0.962508	0.838210	0.924832	1.000000	0.999090	0.906504	0.960303	0.974611	0.925813	0.970943	0.967185	0.970488	0.975358	0.944947	0.971757	0.900041	0.810506	0.937934	0.950332	0.959701	0.992462	0.969407	0.984195	0.923675
CWC_arch	0.999039	0.997760	0.999120	1.000000	1.000000	0.935599	1.000000	1.000000	0.989759	0.988259	1.000000	0.918771	0.999082	0.969348	0.982676	1.000000	0.999279	0.955967	0.965129	0.996483	0.941062	0.995406	0.983510	0.990415	0.000000	0.965570	0.999534	1.000000	1.000000	1.000000	0.957423	1.000000	0.991387	0.960966	1.000000	0.974216	0.948305	1.000000	0.965715	1.000000	1.000000	1.000000	0.983881	0.944560	0.961199	1.000000	0.967936	0.994551	0.979261
Cau_rec	0.919181	0.931991	0.934971	0.991891	0.990639	0.928368	1.000000	1.000000	0.965891	0.917461	0.933033	0.965343	0.906660	0.765075	0.891232	0.975057	0.941424	0.934694	0.974823	0.969447	0.983843	0.969313	0.911069	0.962508	0.965570	0.000000	0.954707	0.982354	1.000000	0.976054	0.886608	1.000000	0.953657	0.903061	0.966388	0.960347	0.930732	0.932177	0.901366	1.000000	1.000000	0.989777	0.948783	0.902128	0.869762	1.000000	0.883604	0.985172	0.886911
CenA_rec	0.912816	0.980569	0.983404	0.895111	0.905585	0.969274	1.000000	0.983333	0.892241	0.989084	0.956361	0.985129	0.970860	0.973341	0.982141	0.977184	0.941210	0.964634	0.877819	0.964197	0.961438	0.950414	0.994932	0.838210	0.999534	0.954707	0.000000	0.936201	1.000000	0.962978	0.945490	0.998429	0.969885	0.952602	0.984574	0.968589	0.975196	0.987238	0.972320	0.996344	0.939275	0.930209	0.953159	0.972367	0.962100	1.000000	0.991681	0.997710	0.955237
Chi_rec	0.972614	1.000000	1.000000	0.969691	0.970503	1.000000	1.000000	0.997636	0.951340	1.000000	1.000000	1.000000	0.987572	0.998164	0.992545	1.000000	1.000000	1.000000	0.988361	1.000000	1.000000	1.000000	1.000000	0.924832	1.000000	0.982354	0.936201	0.000000	1.000000	1.000000	0.999406	1.000000	0.998821	0.999432	1.000000	1.000000	1.000000	1.000000	1.000000	0.998353	0.984242	0.959454	1.000000	1.000000	1.000000	0.997233	1.000000	1.000000	0.997743
Com_rec	0.991685	1.000000	1.000000	0.976740	0.981834	1.000000	1.000000	1.000000	1.000000	1.000000	1.000000	1.000000	1.000000	1.000000	1.000000	1.000000	1.000000	1.000000	1.000000	1.000000	1.000000	1.000000	1.000000	1.000000	1.000000	1.000000	1.000000	1.000000	0.000000	1.000000	1.000000	0.963694	1.000000	1.000000	1.000000	1.000000	1.000000	1.000000	1.000000	0.773372	1.000000	1.000000	1.000000	1.000000	1.000000	1.000000	1.000000	1.000000	1.000000
Comb_arch	0.960924	1.000000	0.960871	0.997879	0.938571	1.000000	1.000000	1.000000	0.975775	1.000000	0.967743	1.000000	1.000000	0.996625	0.998270	1.000000	1.000000	1.000000	0.965540	1.000000	1.000000	0.999253	0.987716	0.999090	1.000000	0.976054	0.962978	1.000000	1.000000	0.000000	0.979444	1.000000	0.964713	0.994599	1.000000	1.000000	0.992369	1.000000	0.997493	1.000000	1.000000	1.000000	0.994370	1.000000	0.972219	1.000000	1.000000	1.000000	0.994049
CrS_rec	0.881627	0.878611	0.870518	1.000000	0.979546	0.898560	0.992010	0.997729	0.972814	0.921727	0.924067	0.981492	0.945253	0.855332	0.933230	0.916344	0.954899	0.887026	0.861748	0.956245	0.953343	0.920827	0.838639	0.906504	0.957423	0.886608	0.945490	0.999406	1.000000	0.979444	0.000000	1.000000	0.777732	0.802880	0.947158	0.894058	0.909242	0.953260	0.892115	1.000000	0.999466	0.998731	0.843084	0.809468	0.882599	1.000000	0.916648	0.962404	0.785561
Cuk_rec	0.982360	1.000000	1.000000	0.973945	0.977282	1.000000	1.000000	0.994619	0.950019	1.000000	1.000000	1.000000	1.000000	1.000000	0.984110	1.000000	1.000000	1.000000	1.000000	1.000000	1.000000	1.000000	1.000000	0.960303	1.000000	1.000000	0.998429	1.000000	0.963694	1.000000	1.000000	0.000000	1.000000	0.999682	1.000000	1.000000	1.000000	1.000000	1.000000	0.398008	0.956250	0.953480	1.000000	1.000000	1.000000	0.998988	1.000000	1.000000	0.985753
Czh_rec	0.891439	0.903625	0.871589	0.990123	0.957738	0.954479	0.980864	0.995394	0.972326	0.960433	0.936578	0.972366	0.975265	0.940842	0.955696	0.915496	0.969240	0.922110	0.834778	0.975053	0.998779	0.962455	0.861070	0.974611	0.991387	0.953657	0.969885	0.998821	1.000000	0.964713	0.777732	1.000000	0.000000	0.894902	0.967066	0.942124	0.985143	0.980042	0.925006	1.000000	1.000000	0.986525	0.892072	0.931709	0.865578	1.000000	0.919069	0.966468	0.874705
Dan_rec	0.878530	0.867675	0.870875	0.999586	0.990991	0.904763	0.993668	0.996984	0.980702	0.948061	0.957818	0.974952	0.948289	0.882750	0.955285	0.915702	0.961384	0.824464	0.960343	0.930216	0.900052	0.838900	0.885474	0.925813	0.960966	0.903061	0.952602	0.999432	1.000000	0.994599	0.802880	0.999682	0.894902	0.000000	0.968868	0.918310	0.924740	0.980618	0.786400	0.999494	1.000000	0.999682	0.748520	0.764220	0.795406	1.000000	0.921981	0.967852	0.700813
Drz_rec	0.962521	0.973959	0.958817	1.000000	0.982308	0.940992	1.000000	1.000000	0.973864	0.968490	0.976919	0.961820	0.904357	0.952136	0.988450	0.973855	0.997438	0.965179	0.998497	0.984574	0.975936	0.981536	0.918748	0.970943	1.000000	0.966388	0.984574	1.000000	1.000000	1.000000	0.947158	1.000000	0.967066	0.968868	0.000000	0.982795	0.960760	0.987061	0.969215	1.000000	1.000000	1.000000	0.973014	0.969237	0.983502	1.000000	0.979658	1.000000	0.946573
EUEN_arch	0.969392	0.949783	0.956778	1.000000	0.998740	0.880839	1.000000	1.000000	0.984561	0.722953	0.933459	0.926438	0.963495	0.921303	0.950997	0.793395	0.978663	0.881875	1.000000	0.876188	0.877505	0.914790	0.930975	0.967185	0.974216	0.960347	0.968589	1.000000	1.000000	1.000000	0.894058	1.000000	0.942124	0.918310	0.982795	0.000000	0.860970	0.964356	0.927367	1.000000	1.000000	1.000000	0.959315	0.910768	0.893744	1.000000	0.917210	0.906669	0.883401
EULNBA_arch	0.938095	0.957061	0.926604	1.000000	0.956861	0.935959	1.000000	0.998204	1.000000	0.993463	0.994254	0.973773	0.981184	0.962863	0.995691	0.965827	0.970099	0.899741	0.972131	0.890435	0.965135	0.950491	0.970927	0.970488	0.948305	0.930732	0.975196	1.000000	1.000000	0.992369	0.909242	1.000000	0.985143	0.924740	0.960760	0.860970	0.000000	0.976523	0.924160	1.000000	1.000000	1.000000	0.954560	0.908418	0.941728	1.000000	0.915428	0.978083	0.906831
Egy_rec	0.997049	0.996576	0.997620	1.000000	0.998740	0.963843	1.000000	1.000000	0.991709	0.982208	0.964490	0.986758	0.889604	0.951290	0.978950	0.990084	0.962919	0.970572	0.982821	0.975966	0.987238	0.985706	0.967278	0.975358	1.000000	0.932177	0.987238	1.000000	1.000000	1.000000	0.953260	1.000000	0.980042	0.980618	0.987061	0.964356	0.976523	0.000000	0.976791	1.000000	1.000000	1.000000	0.983880	0.941829	0.982197	1.000000	0.911951	0.993613	0.966683
Eng_rec	0.899587	0.884781	0.884072	0.998612	0.990175	0.930260	0.992969	1.000000	0.977907	0.952945	0.949950	0.983926	0.955081	0.912552	0.946640	0.929243	0.951825	0.867867	0.987869	0.958304	0.950328	0.941981	0.894822	0.944947	0.965715	0.901366	0.972320	1.000000	1.000000	0.997493	0.892115	1.000000	0.925006	0.786400	0.969215	0.927367	0.924160	0.976791	0.000000	1.000000	1.000000	1.000000	0.870786	0.828992	0.880338	1.000000	0.934650	0.941817	0.896088
Esk_rec	0.991275	1.000000	1.000000	0.986656	0.987734	1.000000	1.000000	0.997738	0.955548	1.000000	1.000000	1.000000	1.000000	1.000000	0.988464	1.000000	1.000000	1.000000	1.000000	1.000000	1.000000	1.000000	1.000000	0.971757	1.000000	1.000000	0.996344	0.998353	0.773372	1.000000	1.000000	0.398008	1.000000	0.999494	1.000000	1.000000	1.000000	1.000000	1.000000	0.000000	0.984394	0.979640	1.000000	1.000000	1.000000	1.000000	1.000000	1.000000	0.987002
Eve_rec	0.970227	1.000000	1.000000	0.933283	0.946810	1.000000	1.000000	0.955032	0.891397	1.000000	1.000000	1.000000	1.000000	1.000000	0.990441	1.000000	1.000000	1.000000	0.998449	1.000000	1.000000	1.000000	1.000000	0.900041	1.000000	1.000000	0.939275	0.984242	1.000000	1.000000	0.999466	0.956250	1.000000	1.000000	1.000000	1.000000	1.000000	1.000000	1.000000	0.984394	0.000000	0.631797	1.000000	1.000000	1.000000	0.957086	1.000000	1.000000	0.984134
Evk_rec	0.959304	1.000000	1.000000	0.930231	0.934857	1.000000	1.000000	0.991932	0.806856	1.000000	1.000000	1.000000	1.000000	0.998164	0.985817	1.000000	1.000000	1.000000	0.987205	1.000000	1.000000	0.999149	1.000000	0.810506	1.000000	0.989777	0.930209	0.959454	1.000000	1.000000	0.998731	0.953480	0.986525	0.999682	1.000000	1.000000	1.000000	1.000000	1.000000	0.979640	0.631797	0.000000	0.998290	1.000000	1.000000	0.987129	1.000000	1.000000	0.982410
Fin_rec	0.901420	0.895796	0.895406	0.999028	0.989871	0.924067	0.998251	0.998915	0.991258	0.969870	0.969394	0.986058	0.954286	0.921342	0.962199	0.940735	0.966952	0.906337	0.947862	0.951419	0.930760	0.917685	0.943514	0.937934	0.983881	0.948783	0.953159	1.000000	1.000000	0.994370	0.843084	1.000000	0.892072	0.748520	0.973014	0.959315	0.954560	0.983880	0.870786	1.000000	1.000000	0.998290	0.000000	0.877485	0.908867	1.000000	0.946302	0.958703	0.801567
Fre_rec	0.942980	0.943249	0.939393	1.000000	0.991027	0.912463	0.995310	0.995713	0.968522	0.924491	0.951342	0.986909	0.935987	0.878667	0.948656	0.957328	0.972520	0.848486	0.959485	0.952231	0.953369	0.920884	0.898559	0.950332	0.944560	0.902128	0.972367	1.000000	1.000000	1.000000	0.809468	1.000000	0.931709	0.764220	0.969237	0.910768	0.908418	0.941829	0.828992	1.000000	1.000000	1.000000	0.877485	0.000000	0.849194	1.000000	0.862913	0.966216	0.816422
Ger_rec	0.934574	0.925990	0.932258	1.000000	0.998740	0.937716	1.000000	0.989076	0.977971	0.933137	0.942286	0.955307	0.964413	0.875190	0.935243	0.910754	0.940575	0.844354	0.949182	0.960092	0.922011	0.918864	0.903803	0.959701	0.961199	0.869762	0.962100	1.000000	1.000000	0.972219	0.882599	1.000000	0.865578	0.795406	0.983502	0.893744	0.941728	0.982197	0.880338	1.000000	1.000000	1.000000	0.908867	0.849194	0.000000	1.000000	0.934251	0.982929	0.806829
Gil_rec	0.998294	1.000000	1.000000	0.996135	0.997620	1.000000	1.000000	1.000000	0.990099	1.000000	1.000000	1.000000	1.000000	1.000000	1.000000	1.000000	1.000000	1.000000	1.000000	1.000000	1.000000	1.000000	1.000000	0.992462	1.000000	1.000000	1.000000	0.997233	1.000000	1.000000	1.000000	0.998988	1.000000	1.000000	1.000000	1.000000	1.000000	1.000000	1.000000	1.000000	0.957086	0.987129	1.000000	1.000000	1.000000	0.000000	1.000000	1.000000	0.999393
Gre_rec	0.968007	0.965004	0.964753	1.000000	0.991592	0.884926	1.000000	1.000000	0.974795	0.899805	0.954428	0.981999	0.940498	0.806841	0.905387	0.980631	0.962480	0.943125	0.965345	0.979773	0.994437	0.989118	0.869917	0.969407	0.967936	0.883604	0.991681	1.000000	1.000000	1.000000	0.916648	1.000000	0.919069	0.921981	0.979658	0.917210	0.915428	0.911951	0.934650	1.000000	1.000000	1.000000	0.946302	0.862913	0.934251	1.000000	0.000000	0.955537	0.898660
HuBA_arch	0.954351	0.906870	0.925136	1.000000	1.000000	0.901975	1.000000	1.000000	0.999062	0.923497	0.966711	1.000000	0.985919	0.963761	0.968476	0.903602	0.954667	0.975391	0.983781	0.991207	1.000000	0.992042	0.926227	0.984195	0.994551	0.985172	0.997710	1.000000	1.000000	1.000000	0.962404	1.000000	0.966468	0.967852	1.000000	0.906669	0.978083	0.993613	0.941817	1.000000	1.000000	1.000000	0.958703	0.966216	0.982929	1.000000	0.955537	0.000000	0.964773
Hun_rec	0.890426	0.885860	0.890290	0.984949	0.975225	0.883693	0.990934	0.991367	0.974238	0.920061	0.954769	0.923811	0.917178	0.835590	0.919965	0.851149	0.967531	0.746087	0.944529	0.845273	0.815938	0.789343	0.867867	0.923675	0.979261	0.886911	0.955237	0.997743	1.000000	0.994049	0.785561	0.985753	0.874705	0.700813	0.946573	0.883401	0.906831	0.966683	0.896088	0.987002	0.984134	0.982410	0.801567	0.816422	0.806829	0.999393	0.898660	0.964773	0.000000
IbCh_arch	0.987954	0.981727	0.983491	1.000000	0.998740	0.944331	1.000000	1.000000	0.991709	0.899507	0.950640	0.971324	0.984825	0.945141	0.970905	0.966771	0.992349	0.933371	0.999039	0.951490	0.969076	0.887481	0.983460	0.978928	1.000000	0.974979	0.986835	1.000000	1.000000	1.000000	0.942701	1.000000	0.958768	0.953903	0.990292	0.842879	0.943633	0.983297	0.965200	1.000000	1.000000	1.000000	0.977426	0.930786	0.947623	1.000000	0.950316	0.948590	0.944770
IbN_arch	0.994840	0.992103	0.994700	1.000000	0.998740	0.926342	1.000000	1.000000	1.000000	0.903525	0.998017	0.998017	0.982593	0.988834	0.998017	0.990072	0.997884	0.947956	0.998039	0.907469	0.961931	0.906711	0.997221	0.983793	0.921986	0.996183	0.977056	1.000000	1.000000	1.000000	0.980583	1.000000	0.995970	0.955781	0.988272	0.918649	0.950260	0.987795	0.981192	1.000000	1.000000	1.000000	0.960942	0.964309	0.987391	1.000000	0.977543	0.921903	0.946275
Ibe_rec	0.985655	0.983973	0.985348	1.000000	0.997242	0.984835	0.999011	1.000000	0.996983	0.982670	0.993195	0.995702	0.969539	0.974660	0.992332	0.937883	0.990033	0.935500	0.993964	0.932917	0.863653	0.902390	0.957345	0.991389	0.995619	0.971988	0.993606	0.999011	1.000000	1.000000	0.969530	1.000000	0.969625	0.913206	0.986957	0.985661	0.985673	0.990898	0.954431	1.000000	1.000000	1.000000	0.955898	0.942478	0.965709	1.000000	0.985157	0.995851	0.933007
Ira_rec	0.944899	0.944927	0.943245	1.000000	0.993602	0.942085	0.995148	0.996866	0.952481	0.940347	0.911184	0.975442	0.904929	0.708560	0.869310	0.973287	0.973343	0.939570	0.937430	0.973487	0.980731	0.952528	0.928832	0.947945	0.987713	0.841370	0.958838	0.997185	1.000000	0.991316	0.884330	1.000000	0.945553	0.874588	0.960448	0.956743	0.947815	0.948609	0.942165	1.000000	0.994335	0.994335	0.936399	0.918163	0.916897	1.000000	0.890113	0.983357	0.847369
Ire_rec	0.919608	0.888993	0.898154	0.999485	0.997708	0.942683	1.000000	0.995394	0.975742	0.961175	0.943444	0.986326	0.971652	0.939427	0.958254	0.943409	0.928497	0.855549	1.000000	0.974062	0.979274	0.955158	0.928373	0.977612	0.930289	0.890081	0.984431	1.000000	1.000000	0.999485	0.924205	1.000000	0.911514	0.870117	0.989293	0.945605	0.943328	0.978024	0.800579	1.000000	1.000000	1.000000	0.908068	0.850475	0.871576	1.000000	0.946596	0.929633	0.903558
Ita_rec	0.940516	0.937425	0.937119	0.998619	0.993071	0.892909	0.997023	1.000000	0.980211	0.923489	0.927836	0.944068	0.899829	0.758561	0.909743	0.908109	0.959478	0.842223	0.964348	0.915773	0.899228	0.866507	0.911550	0.927910	0.963868	0.871839	0.956761	0.998837	1.000000	0.996597	0.832732	1.000000	0.925557	0.757974	0.961760	0.881099	0.932443	0.929920	0.875500	0.996851	1.000000	1.000000	0.867735	0.819927	0.845440	1.000000	0.886833	0.974005	0.752774
Jap_rec	0.989147	1.000000	1.000000	0.986668	0.986668	1.000000	1.000000	1.000000	0.980272	1.000000	1.000000	1.000000	0.992567	0.999107	1.000000	1.000000	1.000000	1.000000	0.991423	1.000000	1.000000	1.000000	1.000000	0.955221	1.000000	0.988474	0.973563	0.900537	1.000000	1.000000	0.998269	1.000000	0.996606	1.000000	1.000000	1.000000	1.000000	1.000000	1.000000	0.998529	0.996424	0.988045	1.000000	1.000000	1.000000	1.000000	1.000000	1.000000	1.000000
Kar_arch	0.991685	1.000000	0.988575	1.000000	0.979593	1.000000	1.000000	0.795088	0.968154	1.000000	1.000000	0.986931	1.000000	0.992135	0.990842	1.000000	1.000000	0.981810	0.946026	1.000000	1.000000	0.995406	1.000000	0.935145	0.865398	0.994283	0.945769	0.994981	1.000000	1.000000	0.959768	1.000000	0.987758	0.978641	1.000000	1.000000	0.954370	1.000000	0.984668	0.997915	0.997915	0.996072	0.996216	0.981861	0.983384	1.000000	1.000000	1.000000	0.993758
Kham_rec	0.960680	0.995027	0.996811	0.917257	0.924193	0.987714	1.000000	0.992254	0.835937	0.982174	0.978350	1.000000	0.994675	0.973816	0.984160	1.000000	0.960619	0.995295	0.948676	0.994724	1.000000	0.994212	0.984727	0.745699	0.996590	0.982331	0.847577	0.936545	1.000000	1.000000	0.968388	0.947873	0.980756	0.988725	0.998221	0.981734	1.000000	0.985798	0.991085	0.958526	0.935623	0.881616	0.984655	0.979699	0.990271	0.963157	0.974560	0.989664	0.972238
Kry_rec	0.980654	0.998687	0.999120	0.941726	0.956737	1.000000	1.000000	0.996801	0.961390	1.000000	1.000000	1.000000	1.000000	1.000000	0.993332	0.971290	1.000000	1.000000	0.970250	1.000000	0.977044	1.000000	1.000000	0.946679	1.000000	1.000000	0.978501	0.996292	1.000000	1.000000	1.000000	0.810332	1.000000	0.997734	1.000000	1.000000	1.000000	1.000000	1.000000	0.873649	0.842517	0.924330	0.998290	1.000000	0.990680	0.913501	1.000000	0.995310	0.981867
Lad_rec	0.989249	1.000000	1.000000	0.970624	0.978329	1.000000	1.000000	1.000000	0.962518	1.000000	1.000000	0.999491	1.000000	0.997655	0.983946	1.000000	1.000000	0.999491	0.954559	0.999491	1.000000	1.000000	0.999491	0.924697	1.000000	0.980075	0.911326	0.929234	1.000000	1.000000	0.999491	1.000000	0.999491	0.999491	1.000000	0.999491	0.999491	0.986764	1.000000	0.997915	0.989127	0.974394	1.000000	1.000000	1.000000	1.000000	0.999491	1.000000	0.999491
MesA_arch	1.000000	1.000000	1.000000	0.997879	0.997924	1.000000	0.997987	1.000000	0.992851	1.000000	0.967743	0.980896	1.000000	0.995731	0.990842	1.000000	1.000000	0.995185	0.977648	1.000000	1.000000	1.000000	0.980084	0.993119	0.939536	0.998001	0.982390	1.000000	1.000000	0.868491	0.978805	1.000000	0.980039	0.996656	1.000000	0.951067	0.956165	1.000000	0.994003	1.000000	1.000000	1.000000	0.989808	0.984854	0.977869	1.000000	0.989526	0.993552	0.994528
Mon_rec	0.933012	0.992259	0.988984	0.924401	0.926916	0.983596	1.000000	0.977541	0.862709	0.992685	0.991371	0.992685	0.966532	0.980016	0.969303	0.983623	0.997438	0.981788	0.940164	0.988823	0.983623	0.986572	0.991260	0.727575	1.000000	0.966447	0.869934	0.852198	1.000000	0.995804	0.954961	0.983395	0.979440	0.976464	0.983441	0.988823	0.987170	0.986266	0.985871	0.981310	0.894368	0.859473	0.977836	0.980774	0.983026	0.951594	0.989923	1.000000	0.955576
NE_rec	0.944518	0.939517	0.933443	0.994413	0.983392	0.910542	0.985914	1.000000	0.973394	0.902944	0.900310	0.926389	0.826442	0.776257	0.875868	0.937473	0.956064	0.886633	0.975841	0.953521	0.962485	0.963876	0.846305	0.948167	0.975250	0.850286	0.970719	0.996260	1.000000	0.991915	0.915127	1.000000	0.928508	0.930528	0.946460	0.937539	0.979686	0.905300	0.937221	1.000000	0.998431	0.998858	0.949963	0.935811	0.936961	1.000000	0.854012	0.964453	0.883383
NNBA_arch	0.917178	0.893132	0.902775	1.000000	0.998740	0.936558	1.000000	0.970690	0.989082	0.944103	0.959419	0.949309	0.978575	0.939890	0.967695	0.786921	0.964367	0.882271	1.000000	0.942326	0.896854	0.942326	0.953099	0.976557	0.947544	0.933113	0.987338	1.000000	1.000000	1.000000	0.956958	1.000000	0.965059	0.938310	0.992540	0.791262	0.939895	0.994260	0.919691	1.000000	1.000000	1.000000	0.967665	0.946185	0.916067	1.000000	0.958937	0.850676	0.909600
Nar_arch	0.990724	1.000000	1.000000	1.000000	1.000000	1.000000	1.000000	1.000000	0.995855	1.000000	1.000000	1.000000	1.000000	0.996527	0.999065	1.000000	1.000000	0.987830	0.958861	1.000000	1.000000	0.999979	0.980005	0.984101	1.000000	0.989605	1.000000	1.000000	1.000000	0.874211	0.955098	1.000000	0.983421	0.990357	1.000000	1.000000	1.000000	1.000000	0.986260	1.000000	1.000000	1.000000	0.977602	0.987405	0.989118	1.000000	1.000000	0.993552	0.992658
Nga_rec	0.939774	1.000000	0.957382	0.965962	0.927507	1.000000	1.000000	1.000000	0.918417	1.000000	0.996957	1.000000	1.000000	0.997462	1.000000	1.000000	1.000000	1.000000	0.994124	1.000000	1.000000	0.999979	0.987716	0.895343	1.000000	0.986067	0.960102	0.998777	1.000000	0.928463	0.988770	0.975052	0.980959	0.995813	1.000000	1.000000	1.000000	1.000000	0.997493	0.986656	0.798139	0.848220	0.995246	1.000000	0.985536	1.000000	1.000000	1.000000	0.985555
Nor_rec	0.933588	0.909962	0.918304	1.000000	0.996202	0.921876	1.000000	1.000000	1.000000	0.951865	0.958382	0.944421	0.965162	0.928136	0.950490	0.887444	0.954104	0.841565	0.976085	0.915699	0.858538	0.898487	0.891502	0.956627	0.898224	0.915854	0.961438	1.000000	1.000000	1.000000	0.918125	1.000000	0.949589	0.854048	0.982037	0.847351	0.917861	0.975307	0.832459	1.000000	1.000000	1.000000	0.895738	0.918019	0.900478	1.000000	0.958499	0.934938	0.863846
Paf_rec	0.961844	0.973033	0.970663	0.997879	0.992929	0.969730	0.992696	0.983860	0.955291	0.960212	0.965854	0.976654	0.963805	0.911890	0.937113	0.978414	0.970291	0.959187	0.981594	0.971464	0.987772	0.987856	0.928267	0.959276	0.987708	0.892353	0.952156	0.983751	1.000000	0.946463	0.926594	0.996232	0.972071	0.930074	0.971754	0.983090	0.951870	0.970820	0.965012	0.997738	0.993871	0.993573	0.961081	0.937188	0.957024	1.000000	0.945005	0.995374	0.902881
PalA_arch	1.000000	1.000000	1.000000	1.000000	1.000000	1.000000	1.000000	1.000000	1.000000	1.000000	0.975610	1.000000	1.000000	1.000000	1.000000	1.000000	1.000000	0.990424	0.989131	0.949739	1.000000	1.000000	1.000000	1.000000	0.975610	0.982507	1.000000	0.998351	1.000000	0.975610	0.993702	1.000000	0.997396	0.998858	1.000000	1.000000	1.000000	1.000000	1.000000	1.000000	1.000000	1.000000	0.994079	0.990620	0.999415	1.000000	1.000000	1.000000	0.994528
PoBA_arch	0.940929	0.907988	0.922299	1.000000	1.000000	1.000000	1.000000	1.000000	0.995610	1.000000	0.990915	0.984889	1.000000	0.993582	0.991257	1.000000	0.968776	0.986302	1.000000	0.994724	1.000000	0.998542	0.994560	0.994611	1.000000	0.963807	1.000000	0.998243	1.000000	1.000000	0.977021	1.000000	0.987656	0.982749	0.992576	1.000000	0.928355	1.000000	0.970603	1.000000	1.000000	1.000000	0.992918	0.986411	0.987824	1.000000	0.987610	1.000000	0.992302
Pol_rec	0.890441	0.889243	0.877829	0.997879	0.979629	0.913941	0.989473	0.996789	0.971637	0.945955	0.940677	0.975789	0.943171	0.861259	0.939956	0.896733	0.941849	0.890939	0.868699	0.958531	0.937029	0.941834	0.907274	0.924627	0.930753	0.911577	0.939064	0.986646	1.000000	0.970426	0.753898	1.000000	0.826272	0.792074	0.974886	0.927715	0.942642	0.988753	0.889607	0.997915	0.995942	0.997698	0.849313	0.887321	0.856100	1.000000	0.928224	0.966061	0.797267
Rom_rec	0.985271	0.976952	0.981707	1.000000	1.000000	0.897752	1.000000	0.979745	0.984561	0.932433	0.950662	1.000000	0.956404	0.923363	0.925307	0.991783	0.943116	0.958521	0.908801	0.990963	0.992461	0.957051	0.886635	0.977506	0.988259	0.958497	0.977493	1.000000	1.000000	0.976874	0.898464	1.000000	0.948840	0.941020	0.990101	0.940894	0.956174	0.948582	0.959212	1.000000	1.000000	1.000000	0.954648	0.904265	0.923703	1.000000	0.765281	0.959225	0.907979
Rus_rec	0.873977	0.898988	0.870649	0.991407	0.956590	0.935341	0.983149	0.991789	0.962454	0.965228	0.931168	0.958356	0.958082	0.892549	0.939334	0.898052	0.969304	0.919506	0.784434	0.952822	0.956740	0.966307	0.915402	0.906329	0.973080	0.902525	0.953297	0.989436	1.000000	0.957854	0.795176	0.993076	0.773023	0.845880	0.979112	0.957537	0.935933	0.952057	0.896932	0.993511	0.979338	0.973494	0.841593	0.897966	0.887334	1.000000	0.917420	0.949861	0.856424
Sam_rec	0.998764	0.996467	0.997649	1.000000	1.000000	1.000000	1.000000	1.000000	0.992851	1.000000	1.000000	1.000000	1.000000	0.997001	1.000000	0.975719	1.000000	0.984566	0.937152	1.000000	0.971327	0.995280	1.000000	0.993660	1.000000	1.000000	0.996804	1.000000	1.000000	1.000000	0.949784	1.000000	0.966293	0.971180	1.000000	1.000000	1.000000	0.989208	0.995609	1.000000	0.975808	0.987346	0.881053	0.975446	0.984851	1.000000	1.000000	1.000000	0.976466
Sar_rec	0.976860	0.966313	0.973226	1.000000	0.998740	0.899148	1.000000	0.998548	0.991910	0.937578	0.968081	0.928288	0.945193	0.894872	0.951829	0.913783	0.976441	0.809483	0.997059	0.874525	0.896301	0.846864	0.960041	0.954372	0.969036	0.904635	0.964168	1.000000	1.000000	1.000000	0.948282	1.000000	0.968225	0.893676	0.982795	0.899214	0.931291	0.937989	0.920694	1.000000	1.000000	1.000000	0.923500	0.885665	0.920335	1.000000	0.884607	0.986178	0.794486
Sco_rec	0.953183	0.952605	0.955348	1.000000	0.998740	0.943333	1.000000	1.000000	0.975127	0.970879	0.987526	0.983913	0.984769	0.940587	0.974620	0.973677	0.960057	0.955569	0.986001	0.946788	0.987410	0.974230	0.981074	0.981704	0.890005	0.898493	0.986411	1.000000	1.000000	0.992878	0.949065	1.000000	0.921828	0.901502	0.978052	0.951928	0.905405	0.994135	0.825968	1.000000	1.000000	1.000000	0.928664	0.917577	0.894050	1.000000	0.937356	0.935002	0.917815
Scy_arch	0.961319	0.933904	0.943931	1.000000	0.998740	0.937900	0.951499	1.000000	0.990257	0.899804	0.966711	0.901555	0.970351	0.908312	0.957794	0.813777	0.964458	0.922122	0.947297	0.909924	0.903383	0.951643	0.945899	0.950398	0.991037	0.955948	0.968995	0.992903	1.000000	1.000000	0.926770	1.000000	0.933379	0.937761	0.990797	0.903241	0.993463	0.998030	0.956179	0.997915	1.000000	1.000000	0.965201	0.948804	0.931982	1.000000	0.939278	0.906506	0.920149
Sint_arch	0.978373	0.988481	0.964938	0.971644	0.941730	1.000000	1.000000	1.000000	0.988605	1.000000	0.984065	1.000000	1.000000	0.996901	0.989111	1.000000	1.000000	0.985608	1.000000	1.000000	1.000000	1.000000	1.000000	1.000000	1.000000	1.000000	0.981235	0.998243	1.000000	0.909835	1.000000	1.000000	0.988027	0.997969	1.000000	1.000000	0.978083	1.000000	1.000000	1.000000	1.000000	1.000000	0.996973	1.000000	1.000000	1.000000	1.000000	1.000000	0.996416
Slo_rec	0.961206	0.948558	0.953681	1.000000	1.000000	0.986698	1.000000	1.000000	0.985783	0.990065	0.952351	0.999052	0.984473	0.934333	0.963835	0.973969	1.000000	0.980531	0.837111	1.000000	0.997981	0.981726	0.939534	0.986445	0.976438	0.899882	0.962177	1.000000	1.000000	0.943881	0.871245	1.000000	0.807545	0.951027	0.996626	0.981967	0.960230	0.979996	0.982252	1.000000	1.000000	1.000000	0.926712	0.968067	0.936996	1.000000	0.928150	0.995447	0.907158
Sru_arch	0.913433	0.896586	0.894591	1.000000	0.995443	0.975704	1.000000	1.000000	0.981837	0.975704	0.975834	0.980896	0.983249	0.971881	0.979057	0.909565	0.958178	0.987917	0.979776	1.000000	0.928702	0.988732	0.967496	0.993915	0.932693	0.959775	0.981506	1.000000	1.000000	1.000000	0.950484	1.000000	0.935342	0.956157	0.987917	0.975704	0.976646	1.000000	0.951765	1.000000	1.000000	1.000000	0.975344	0.971905	0.959853	1.000000	0.987130	0.987917	0.964442
Swe_rec	0.895493	0.889648	0.887236	1.000000	0.991380	0.956154	0.990112	0.995394	0.981255	0.967679	0.957272	0.982326	0.950271	0.919075	0.957367	0.949642	0.958886	0.883570	0.944740	0.938534	0.936760	0.928759	0.916292	0.935348	0.951331	0.888416	0.963997	1.000000	1.000000	1.000000	0.840526	1.000000	0.906014	0.795555	0.950214	0.949699	0.934446	0.953897	0.839911	1.000000	1.000000	0.998816	0.824426	0.829563	0.888936	1.000000	0.930064	0.981779	0.807615
Tat_rec	0.858003	0.928852	0.877419	0.968067	0.920860	0.928740	1.000000	1.000000	0.912105	0.954222	0.967882	0.983725	0.963288	0.907134	0.912183	0.940246	0.950807	0.906801	0.972942	0.986280	0.968092	0.969298	0.899378	0.939855	0.976833	0.881615	0.966628	0.995790	1.000000	0.951019	0.877386	0.981565	0.893420	0.876141	0.980818	0.954083	0.946369	0.985055	0.881661	0.981565	0.984039	0.984039	0.857908	0.885566	0.850123	1.000000	0.963558	0.963225	0.888811
Tib_rec	0.991069	1.000000	1.000000	0.989243	0.990210	0.998519	1.000000	0.997503	0.979827	1.000000	1.000000	1.000000	0.998292	0.998232	0.996186	0.999377	1.000000	0.997885	0.982794	1.000000	1.000000	1.000000	1.000000	0.911613	1.000000	0.980892	0.941354	0.863018	1.000000	1.000000	0.999565	0.998519	1.000000	0.997745	1.000000	1.000000	1.000000	1.000000	1.000000	0.996860	0.984403	0.972365	0.998706	0.999018	0.997896	1.000000	1.000000	1.000000	0.992721
Trk_rec	0.946273	0.950066	0.941429	1.000000	0.986069	0.951830	0.974127	0.967840	0.925797	0.969968	0.923792	0.965499	0.962277	0.859089	0.940910	0.943196	0.947585	0.935071	0.937417	0.946982	0.976846	0.978730	0.929389	0.912434	0.978545	0.813373	0.932550	0.991844	1.000000	1.000000	0.961047	1.000000	0.948745	0.942550	0.962311	0.965169	0.949357	0.942395	0.922366	1.000000	0.981383	0.996072	0.951219	0.958209	0.904835	1.000000	0.879773	0.995860	0.934911
Tuv_rec	0.914069	0.982747	0.894807	0.971963	0.883068	0.982946	1.000000	0.966821	0.887658	0.951865	0.968129	0.978838	0.974898	0.950834	0.963631	0.978838	1.000000	0.978149	0.954997	0.980843	0.970200	0.977032	0.977690	0.904032	1.000000	0.957975	0.839301	0.939570	1.000000	0.955383	0.965974	0.995140	0.975663	0.975164	0.971318	0.982946	0.975810	0.991642	0.981576	0.987953	0.977816	0.926106	0.983003	0.981800	0.978838	0.950995	0.979569	0.975855	0.966717
Ude_rec	0.975466	1.000000	1.000000	0.970507	0.971991	1.000000	1.000000	0.905701	0.972751	1.000000	1.000000	1.000000	1.000000	1.000000	1.000000	1.000000	1.000000	1.000000	1.000000	1.000000	1.000000	1.000000	1.000000	0.954790	1.000000	0.991216	0.976405	0.993952	1.000000	1.000000	1.000000	0.985486	1.000000	1.000000	1.000000	1.000000	1.000000	1.000000	1.000000	0.992285	0.889293	0.861210	1.000000	1.000000	1.000000	0.968554	1.000000	1.000000	0.988448
Ukr_rec	0.920220	0.889057	0.903087	1.000000	0.998740	0.893909	1.000000	1.000000	0.992874	0.906466	0.966519	0.951852	0.984071	0.927651	0.944005	0.973869	0.926709	0.927003	0.873531	0.946645	0.973869	0.970378	0.947470	0.958318	0.944602	0.916516	0.967978	1.000000	1.000000	0.976580	0.900948	1.000000	0.949212	0.912635	0.974843	0.929834	0.905601	0.994706	0.896497	1.000000	1.000000	1.000000	0.940596	0.927830	0.901303	1.000000	0.887926	0.956236	0.904911
Ulc_rec	0.988454	1.000000	1.000000	0.975871	0.979154	1.000000	1.000000	1.000000	0.982466	1.000000	1.000000	1.000000	1.000000	1.000000	1.000000	1.000000	1.000000	1.000000	0.994221	1.000000	1.000000	1.000000	1.000000	0.956149	1.000000	1.000000	0.993374	0.986061	1.000000	1.000000	0.999153	1.000000	1.000000	1.000000	1.000000	1.000000	1.000000	1.000000	1.000000	1.000000	0.948210	0.957830	1.000000	1.000000	1.000000	0.425641	1.000000	1.000000	0.999393
Yak_rec	0.943760	0.997157	0.993850	0.926409	0.924708	0.994602	1.000000	0.955258	0.834866	0.995154	0.994667	0.998508	0.997590	0.982851	0.980743	0.995867	0.972268	0.995704	0.980832	0.984587	0.995704	0.995704	1.000000	0.774522	0.996809	0.975444	0.919220	0.957122	1.000000	0.996221	0.983616	0.961004	0.993111	0.988469	0.998508	0.989266	0.990583	0.978118	0.998508	0.984394	0.708686	0.592769	0.987412	0.991589	0.995989	0.988488	0.994602	0.996809	0.958312
Yam_arch	0.976991	0.997998	0.972632	1.000000	0.959150	1.000000	0.800168	1.000000	0.975436	1.000000	1.000000	0.980896	0.996079	0.990159	0.988893	0.948425	0.997716	0.970580	0.966012	0.946221	0.927666	0.993438	0.980996	0.999090	0.920066	0.980202	0.983294	1.000000	1.000000	0.859338	0.982936	1.000000	0.953321	0.980246	0.983607	1.000000	0.930528	1.000000	0.986254	1.000000	1.000000	1.000000	0.995809	0.992664	0.993352	1.000000	1.000000	1.000000	0.979183
Yug_rec	0.981891	0.984827	0.987695	0.987789	0.987789	0.979417	1.000000	1.000000	0.956856	0.983818	0.976496	0.967505	0.998337	0.982547	0.966619	1.000000	0.989997	0.998844	0.984569	0.996483	1.000000	0.999427	0.975511	0.940809	0.988259	0.978866	0.959701	0.996461	1.000000	0.973010	0.973498	0.987789	0.993460	0.979416	1.000000	0.998683	0.941665	1.000000	1.000000	0.988858	0.890839	0.890949	0.976062	0.968562	0.963595	1.000000	0.941183	0.994551	0.969531
Yuk_rec	0.969265	1.000000	1.000000	0.932077	0.945603	1.000000	1.000000	0.983084	0.898979	1.000000	1.000000	1.000000	1.000000	1.000000	0.986867	1.000000	1.000000	1.000000	0.984307	1.000000	1.000000	1.000000	1.000000	0.884763	1.000000	1.000000	0.935342	0.983587	0.994255	1.000000	1.000000	0.798521	1.000000	0.999682	1.000000	1.000000	1.000000	1.000000	1.000000	0.837181	0.476554	0.635958	0.998473	1.000000	1.000000	0.990611	1.000000	1.000000	0.985753
Similarity levels in descending order
Shared Hg. Frequency Distance (SHD) value		0.0-0.86	0.86-0.88	0.88-0.90	0.90-0.92	0.92-0.94	0.94-1.0
[truncated: 43 more columns]

## Sheet: S4c HunConq matrix
S4c Table: Comparison of population genetic distance values measured with two different methods (Fst and SHD) between Hungarian Conqueror subpopulations and all ancient (arch) and modern (rec) Eurasian populations. Color code (provided below the table) highlights the best similarity levels. Abbreviations of population names are given in S3b Table.
	Adg_rec	Afa_arch	AltIA_arch	Alt_rec	AnN_arch	ArBA_arch	Arb_rec	ArmIA_arch	Arm_rec	Aze_rec	BalBA_arch	Balt_rec	Bel_rec	BellB_arch	BeN_rec	BrMA_arch	Bsq_rec	Bul_rec	Bur_rec	Cau_rec	CenA_rec	Chi_rec	Com_rec	Comb_arch	CrS_rec	Cuk_rec	CWC_arch	Czh_rec	Dan_rec	Drz_rec	Egy_rec	Eng_rec	Esk_rec	EUEN_arch	EULNBA_arch	Eve_rec	Evk_rec	Fin_rec	Fre_rec	Ger_rec	Gil_rec	Gre_rec	HuBA_arch	Hun_rec	IbCh_arch	IbN_arch	Ibe_rec	Ira_rec	Ire_rec
All 102 Conquerors Fst	0.03069	0.17984	0.28973	0.08931	0.03471	0.03063	0.03837	0.00996	0.02265	0.02115	no data	0.02087	0.03520	0.08774	0.01859	0.03846	0.22154	0.02543	0.07933	0.01963	0.05540	0.08371	0.46233	0.11150	0.04000	0.22205	-0.01957	0.03158	0.03603	0.04623	0.05155	0.02249	0.22597	0.01585	0.03244	0.24928	0.22721	0.03113	0.01474	0.01871	0.17496	0.04685	0.07691	0.03190	0.02774	0.00928	0.07703	0.01786	0.02310
All 102 Conquerors SHD	0.941297	1.000000	1.000000	0.967393	0.971539	0.929942	0.965315	0.981587	0.938107	0.959544	0.920117	0.935454	0.918819	0.986923	0.960121	0.962742	0.972978	0.935656	0.924067	0.919181	0.912816	0.972614	0.991685	0.960924	0.881627	0.982360	0.999039	0.891439	0.878530	0.962521	0.997049	0.899587	0.991275	0.969392	0.938095	0.970227	0.959304	0.901420	0.942980	0.934574	0.998294	0.968007	0.954351	0.890426	0.987954	0.994840	0.985655	0.944899	0.919608
small distance with both methods						ArBA_arch			Arm_rec			Balt_rec	Bel_rec					Bul_rec		Cau_rec					CrS_rec			Czh_rec	Dan_rec			Eng_rec			EULNBA_arch			Fin_rec		Ger_rec				Hun_rec					Ire_rec
60 European Conquerors Fst	0.01847	0.18074	0.33709	0.14261	0.04375	0.01694	0.06370	0.02079	0.01425	0.02223	no data	0.02184	0.05475	0.08281	0.00989	0.02850	0.22149	0.01647	0.13283	0.02536	0.10903	0.13085	0.57379	0.12972	0.03109	0.29005	-0.00633	0.03319	0.01890	0.04224	0.06797	0.01663	0.29827	0.01878	0.02289	0.32451	0.29696	0.02458	0.00950	0.01890	0.24905	0.03859	0.05325	0.02364	0.02133	0.01297	0.06929	0.01914	0.02109
60 European Conquerors SHD	0.916744	1.000000	1.000000	0.988617	0.951996	0.915418	0.965900	0.983454	0.938045	0.952052	0.882045	0.930559	0.910862	0.976970	0.949035	0.981981	0.964967	0.918425	0.976039	0.931991	0.980569	1.000000	1.000000	1.000000	0.878611	1.000000	0.997760	0.903625	0.867675	0.973959	0.996576	0.884781	1.000000	0.949783	0.957061	1.000000	1.000000	0.895796	0.943249	0.925990	1.000000	0.965004	0.906870	0.885860	0.981727	0.992103	0.983973	0.944927	0.888993
small distance with both methods	Adg_rec					ArBA_arch			Arm_rec			Balt_rec						Bul_rec		Cau_rec					CrS_rec			Czh_rec	Dan_rec			Eng_rec						Fin_rec		Ger_rec				Hun_rec					Ire_rec
60 European + 11 Eurasian Conq. Fst	0.01936	0.17679	0.33476	0.13842	0.04167	0.01812	0.06226	0.01529	0.01308	0.02368	no data	0.02062	0.05163	0.08057	0.00835	0.02341	0.21050	0.01470	0.12876	0.02370	0.10397	0.12811	0.54939	0.11629	0.02665	0.27972	-0.00924	0.02864	0.01712	0.03974	0.06942	0.01561	0.28841	0.01600	0.02199	0.31847	0.29171	0.02262	0.00842	0.01661	0.23803	0.03853	0.05745	0.02125	0.01903	0.01052	0.06697	0.01719	0.01971
60 European + 11 Eurasian Conq. SHD	0.929424	1.000000	1.000000	0.983767	0.960035	0.919066	0.965188	0.985386	0.935801	0.955506	0.890278	0.921932	0.927491	0.981671	0.952643	0.951613	0.968978	0.920755	0.959720	0.934971	0.983404	1.000000	1.000000	0.960871	0.870518	1.000000	0.999120	0.871589	0.870875	0.958817	0.997620	0.884072	1.000000	0.956778	0.926604	1.000000	1.000000	0.895406	0.939393	0.932258	1.000000	0.964753	0.925136	0.890290	0.983491	0.994700	0.985348	0.943245	0.898154
small distance with both methods	Adg_rec					ArBA_arch			Arm_rec			Balt_rec						Bul_rec		Cau_rec					CrS_rec			Czh_rec	Dan_rec			Eng_rec			EULNBA_arch			Fin_rec	Fre_rec	Ger_rec				Hun_rec					Ire_rec
31 East Eurasian Conq. Fst	0.13176	0.26048	0.23208	0.04892	0.09713	0.11985	0.04849	0.08776	0.12225	0.09137	no data	0.10376	0.08100	0.18764	0.12315	0.16024	0.41804	0.13112	0.04334	0.08777	0.03136	0.04283	0.48284	0.19363	0.15432	0.20555	0.04797	0.12000	0.16505	0.14782	0.06953	0.11607	0.19133	0.10739	0.11739	0.16035	0.14468	0.13771	0.10498	0.11106	0.16634	0.14305	0.19180	0.15281	0.13603	0.09473	0.19026	0.09491	0.11360
31 East Eurasian Conq. SHD	1.000000	1.000000	1.000000	0.970870	1.000000	1.000000	1.000000	1.000000	1.000000	0.998295	1.000000	1.000000	0.945993	1.000000	1.000000	1.000000	1.000000	1.000000	0.947674	0.991891	0.895111	0.969691	0.976740	0.997879	1.000000	0.973945	1.000000	0.990123	0.999586	1.000000	1.000000	0.998612	0.986656	1.000000	1.000000	0.933283	0.930231	0.999028	1.000000	1.000000	0.996135	1.000000	1.000000	0.984949	1.000000	1.000000	1.000000	1.000000	0.999485
small distance with both methods																					CenA_rec
31 East Eurasian + 11 Eurasian Conq. Fst	0.08642	0.21838	0.24300	0.05429	0.06396	0.08027	0.03629	0.04477	0.07625	0.05922	no data	0.06336	0.05312	0.13987	0.07374	0.10032	0.33822	0.08118	0.04783	0.05296	0.02984	0.05091	0.46380	0.14143	0.09882	0.20040	0.01187	0.07398	0.10783	0.09881	0.05708	0.07224	0.19426	0.06143	0.07719	0.19072	0.17145	0.08810	0.06241	0.06581	0.15928	0.09919	0.14415	0.09680	0.08400	0.05189	0.13857	0.05656	0.07024
31 East Eurasian + 11 Eurasian Conq. SHD	0.998740	1.000000	1.000000	0.968906	0.998740	0.998740	0.994819	0.998740	0.992298	0.997035	0.975465	0.980575	0.953125	0.998740	0.998740	0.949288	0.998095	0.995443	0.929555	0.990639	0.905585	0.970503	0.981834	0.938571	0.979546	0.977282	1.000000	0.957738	0.990991	0.982308	0.998740	0.990175	0.987734	0.998740	0.956861	0.946810	0.934857	0.989871	0.991027	0.998740	0.997620	0.991592	1.000000	0.975225	0.998740	0.998740	0.997242	0.993602	0.997708
small distance with both methods																			Bur_rec		CenA_rec
Similarity levels in descending order
Fst value	0.0-0.01	0.01-0.02	0.02-0.03	0.03-0.05
SHD value	0.86-0.88	0.88-0.90	0.90-0.92	0.92-0.94
[truncated: 38 more columns]
