# Supplementary material for: Mitogenomic data indicate admixture components of Central-Inner Asian and Srubnaya origin in the conquering Hungarians
Source: PLoS One. 2018 Oct 18;13(10):e0205920. doi: 10.1371/journal.pone.0205920 (PMC6193700; doi:10.1371/journal.pone.0205920)
Supplement: S5 Table — Table a. Best MITOMIX results for the entire Conqueror population from available population Hg frequency data (S3A and S3C Table). Data were computed from all possible proportions of all possible population combinations (top) or just from contemporary or older ancient populations (below). The best 64/20 combinations giving the smallest SHD distances to the Conquerors are listed. East Eurasian populations are highlighted with yellow, Volga Tatars are highlighted with green. Finno-Ugric groups (Yug) do not appear among the potential sources. Table b. Best MITOMIX results for modern Belarussians from available population Hg frequency data (S3A and S3C Table). Data were computed from all possible proportions of all possible population combinations. The best combinations giving the smallest SHD distances are listed. Table c. Best MITOMIX results for modern Tuvans from available population Hg frequency data (S3A and S3C Table). Data were computed from all possible proportions of all possible population combinations. The best combinations giving the smallest SHD distances are listed. Table d. Best MITOMIX results for the ancient Baltic Bronze Age population from available population Hg frequency data (S3A and S3C Table). Data were computed from all possible proportions of all possible population combinations (top) or just from contemporary or older ancient populations (below). The best combinations giving the smallest SHD distances are listed. Table e. Best MITOMIX results for the ancient Srubnaya population from available population Hg frequency data (S3A and S3C Table). Data were computed from all possible proportions of all possible population combinations (top) or just from contemporary or older ancient populations (below). The best combinations giving the smallest SHD distances are listed. Table f. Best MITOMIX results for Volga Tatars from available population Hg frequency data (S3A and S3C Table). Data were computed from all possible proportions of all possible popu [file pone.0205920.s007.xlsx]

## Sheet: S5a MITOMIX Conq
S5a Table: Best MITOMIX results for the entire Conqueror population from available population Hg frequency data (S3a and S3c Tables). Data were computed from all possible proportions of all possible population combinations (top) or just from contemporary or older ancient populations (below). The best 64/20 combinations giving the smallest SHD distances to the Conquerors are listed. East Eurasian …
all populations considered	SHD distance of pop. mix	pop 1	pop 1 %	pop 2	pop 2 %	pop 3	pop 3 %	pop 4	pop 4 %	pop 5	pop 5 %	pop 6	pop 6 %
HunConq_arch	0.801197	Bel_rec	30	Tuv_rec	24	BalBA_arch	18	Sru_arch	13	Sint_arch	8	Comb_arch	7
HunConq_arch	0.802326	Bel_rec	38	Tuv_rec	19	BalBA_arch	18	Sru_arch	13	Comb_arch	9	HuBA_arch	3
HunConq_arch	0.802636	Bel_rec	30	Tuv_rec	24	BalBA_arch	18	Sru_arch	13	Eve_rec	8	Comb_arch	7
HunConq_arch	0.803026	Tuv_rec	23	PoBA_arch	21	Bel_rec	18	BalBA_arch	18	Sru_arch	13	Comb_arch	7
HunConq_arch	0.803086	Bel_rec	34	BalBA_arch	18	Tuv_rec	18	Tat_rec	14	Sru_arch	12	Comb_arch	4
HunConq_arch	0.803253	Bel_rec	32	Tuv_rec	21	BalBA_arch	18	Sru_arch	13	Tat_rec	9	Comb_arch	7
HunConq_arch	0.803339	Bel_rec	31	Tuv_rec	23	BalBA_arch	18	Sru_arch	13	CenA_rec	8	Comb_arch	7
HunConq_arch	0.803592	PoBA_arch	28	Bel_rec	22	Tuv_rec	16	BalBA_arch	16	Sru_arch	13	Comb_arch	5
HunConq_arch	0.803649	Bel_rec	38	Tuv_rec	19	BalBA_arch	18	Sru_arch	13	Dan_rec	7	Comb_arch	5
HunConq_arch	0.803699	PoBA_arch	28	Bel_rec	26	BalBA_arch	18	Sru_arch	13	Sint_arch	8	Comb_arch	7
HunConq_arch	0.803776	Bel_rec	38	Tuv_rec	19	BalBA_arch	18	Sru_arch	13	Comb_arch	9	Kar_arch	3
HunConq_arch	0.803982	Bel_rec	26	PoBA_arch	23	Tuv_rec	19	BalBA_arch	18	Sint_arch	9	Comb_arch	5
HunConq_arch	0.804036	Bel_rec	38	Tuv_rec	19	BalBA_arch	18	Sru_arch	14	Comb_arch	11
HunConq_arch	0.804378	Bel_rec	26	PoBA_arch	25	Tuv_rec	19	BalBA_arch	18	Comb_arch	9	HuBA_arch	3
HunConq_arch	0.804461	PoBA_arch	32	Bel_rec	26	Tuv_rec	19	BalBA_arch	18	Comb_arch	5
HunConq_arch	0.804743	Bel_rec	38	Tuv_rec	19	BalBA_arch	18	Sru_arch	14	Comb_arch	6	Nga_rec	5
HunConq_arch	0.804774	Tat_rec	26	Bel_rec	24	BalBA_arch	18	Tuv_rec	18	Sru_arch	11	Comb_arch	3
HunConq_arch	0.805063	Bel_rec	26	PoBA_arch	23	BalBA_arch	18	Tuv_rec	18	Tat_rec	11	Comb_arch	4
HunConq_arch	0.805138	PoBA_arch	28	Bel_rec	26	BalBA_arch	18	Sru_arch	13	Eve_rec	8	Comb_arch	7
HunConq_arch	0.805154	PoBA_arch	32	Bel_rec	22	Tuv_rec	16	BalBA_arch	16	Ukr_rec	9	Comb_arch	5
HunConq_arch	0.805297	PoBA_arch	28	Bel_rec	26	BalBA_arch	18	Sru_arch	12	Tat_rec	9	Comb_arch	7
HunConq_arch	0.805362	PoBA_arch	39	Bel_rec	22	Tuv_rec	16	BalBA_arch	16	Comb_arch	5	Sint_arch	2
HunConq_arch	0.805401	Bel_rec	38	Tuv_rec	19	BalBA_arch	18	Sint_arch	17	Comb_arch	5	HuBA_arch	3
HunConq_arch	0.805464	Bel_rec	26	Tuv_rec	19	BalBA_arch	18	Sint_arch	18	Comb_arch	10	Ukr_rec	9
HunConq_arch	0.805500	Bel_rec	26	PoBA_arch	23	Tuv_rec	19	BalBA_arch	18	Eve_rec	9	Comb_arch	5
HunConq_arch	0.805591	PoBA_arch	28	Bel_rec	26	BalBA_arch	18	Sru_arch	13	CenA_rec	8	Comb_arch	7
HunConq_arch	0.805641	Bel_rec	26	PoBA_arch	25	Tuv_rec	19	BalBA_arch	18	CenA_rec	6	Comb_arch	6
HunConq_arch	0.805646	PoBA_arch	42	Tuv_rec	17	Bel_rec	17	BalBA_arch	17	Comb_arch	5	Sint_arch	2
HunConq_arch	0.805749	Tat_rec	26	Bel_rec	22	Tuv_rec	20	BalBA_arch	18	Sru_arch	11	Comb_arch	3
HunConq_arch	0.805827	Bel_rec	26	PoBA_arch	25	Tuv_rec	19	BalBA_arch	18	Comb_arch	9	Kar_arch	3
HunConq_arch	0.805842	Bel_rec	34	Tuv_rec	19	BalBA_arch	18	Tat_rec	15	Sint_arch	10	Comb_arch	4
HunConq_arch	0.805854	Bel_rec	26	PoBA_arch	24	Tuv_rec	19	BalBA_arch	17	Dan_rec	9	Comb_arch	5
HunConq_arch	0.805872	PoBA_arch	38	Bel_rec	22	Tuv_rec	16	BalBA_arch	16	Comb_arch	5	HuBA_arch	3
HunConq_arch	0.805968	Bel_rec	38	Tuv_rec	19	BalBA_arch	18	Sint_arch	18	Comb_arch	6	Ulc_rec	1
HunConq_arch	0.806018	Bel_rec	33	Tat_rec	18	BalBA_arch	18	Tuv_rec	18	Sint_arch	9	Comb_arch	4
HunConq_arch	0.806028	Bel_rec	38	Tuv_rec	19	BalBA_arch	18	Sint_arch	18	Comb_arch	5	Eve_rec	2
HunConq_arch	0.806029	Bel_rec	38	BalBA_arch	18	Sint_arch	18	Sru_arch	14	Comb_arch	9	HuBA_arch	3
HunConq_arch	0.806036	PoBA_arch	40	Bel_rec	22	Tuv_rec	16	BalBA_arch	16	Comb_arch	5	Ulc_rec	1
HunConq_arch	0.806155	PoBA_arch	41	Tuv_rec	17	Bel_rec	17	BalBA_arch	17	Comb_arch	5	HuBA_arch	3
HunConq_arch	0.806274	Bel_rec	38	Tuv_rec	19	BalBA_arch	18	Sint_arch	18	Comb_arch	6	IbN_arch	1
HunConq_arch	0.806328	PoBA_arch	39	Bel_rec	22	Tuv_rec	16	BalBA_arch	16	Comb_arch	5	Eve_rec	2
HunConq_arch	0.806340	Bel_rec	38	Tuv_rec	19	BalBA_arch	18	Sint_arch	18	Comb_arch	6	Gil_rec	1
HunConq_arch	0.806342	PoBA_arch	40	Bel_rec	22	Tuv_rec	16	BalBA_arch	16	Comb_arch	5	IbN_arch	1
HunConq_arch	0.806350	PoBA_arch	29	Bel_rec	26	BalBA_arch	18	Comb_arch	14	Sru_arch	13
HunConq_arch	0.806408	PoBA_arch	40	Bel_rec	22	Tuv_rec	16	BalBA_arch	16	Comb_arch	5	Gil_rec	1
HunConq_arch	0.806412	Bel_rec	38	Tat_rec	19	BalBA_arch	18	Tuv_rec	18	Comb_arch	4	HuBA_arch	3
HunConq_arch	0.806496	Bel_rec	26	Tat_rec	23	BalBA_arch	18	Tuv_rec	17	Sru_arch	11	Sint_arch	5
HunConq_arch	0.806504	Bel_rec	38	Tuv_rec	19	BalBA_arch	18	Sint_arch	18	Comb_arch	5	Yuk_rec	2
HunConq_arch	0.806514	Bel_rec	26	Tuv_rec	19	PoBA_arch	19	BalBA_arch	18	Sru_arch	13	Sint_arch	5
HunConq_arch	0.806541	PoBA_arch	32	Bel_rec	18	BalBA_arch	18	Sru_arch	13	Ukr_rec	12	Comb_arch	7
HunConq_arch	0.806544	Bel_rec	38	Tat_rec	15	BalBA_arch	15	Tuv_rec	15	Sru_arch	12	Comb_arch	5
HunConq_arch	0.806558	Bel_rec	38	Tuv_rec	19	BalBA_arch	18	Sint_arch	11	Eve_rec	9	Comb_arch	5
HunConq_arch	0.806560	Bel_rec	26	BalBA_arch	18	Sint_arch	18	Sru_arch	14	Comb_arch	13	Ukr_rec	11
HunConq_arch	0.806657	PoBA_arch	33	Bel_rec	22	Tuv_rec	16	BalBA_arch	16	Czh_rec	8	Comb_arch	5
HunConq_arch	0.806680	PoBA_arch	36	Bel_rec	22	Tuv_rec	16	BalBA_arch	16	Comb_arch	5	CrS_rec	5
HunConq_arch	0.806705	Bel_rec	38	BalBA_arch	18	Sint_arch	18	Sru_arch	14	Comb_arch	7	Eve_rec	5
HunConq_arch	0.806741	Bel_rec	38	Tuv_rec	19	BalBA_arch	18	Sru_arch	14	Comb_arch	8	Nar_arch	3
HunConq_arch	0.806760	Tat_rec	24	Bel_rec	24	BalBA_arch	18	Tuv_rec	16	PoBA_arch	15	Comb_arch	3
HunConq_arch	0.806764	Bel_rec	38	BalBA_arch	18	Sint_arch	18	Sru_arch	14	Comb_arch	11	Ulc_rec	1
HunConq_arch	0.806804	PoBA_arch	39	Bel_rec	22	Tuv_rec	16	BalBA_arch	16	Comb_arch	5	Yuk_rec	2
HunConq_arch	0.806804	Bel_rec	38	Tuv_rec	19	BalBA_arch	18	Sint_arch	18	Comb_arch	5	Dan_rec	2
HunConq_arch	0.806840	Bel_rec	38	Tuv_rec	19	BalBA_arch	18	Sint_arch	13	Kar_arch	7	Comb_arch	5
HunConq_arch	0.806863	Bel_rec	38	Tuv_rec	19	BalBA_arch	18	Sint_arch	18	Comb_arch	6	Adg_rec	1
HunConq_arch	0.806880	PoBA_arch	40	Bel_rec	22	Tuv_rec	16	BalBA_arch	16	Comb_arch	5	Adg_rec	1
note: HunConq_arch closest SHD distance is Tat_rec (0.858003)
HunConq_arch Bel_rec SHD distance is 0.918819
only contemporary or older populations considered
HunConq_arch	0.823564	PoBA_arch	36	BalBA_arch	18	Sint_arch	18	Sru_arch	14	Comb_arch	11	HuBA_arch	3
HunConq_arch	0.824562	PoBA_arch	36	BalBA_arch	18	Sint_arch	18	Sru_arch	14	Comb_arch	7	Kar_arch	7
HunConq_arch	0.824692	PoBA_arch	36	BalBA_arch	18	Sint_arch	18	Sru_arch	14	Comb_arch	13	IbN_arch	1
HunConq_arch	0.824980	PoBA_arch	36	BalBA_arch	18	Sru_arch	14	Sint_arch	14	Comb_arch	11	Kar_arch	7
HunConq_arch	0.825562	PoBA_arch	36	BalBA_arch	18	Sint_arch	18	Comb_arch	14	Sru_arch	14
HunConq_arch	0.828604	PoBA_arch	36	Comb_arch	22	BalBA_arch	18	Sru_arch	14	HuBA_arch	10
HunConq_arch	0.828870	PoBA_arch	44	BalBA_arch	18	Sint_arch	18	Comb_arch	17	HuBA_arch	3
HunConq_arch	0.829587	PoBA_arch	44	BalBA_arch	18	Sint_arch	18	Comb_arch	13	Kar_arch	7
HunConq_arch	0.829998	PoBA_arch	44	Comb_arch	19	BalBA_arch	18	Sint_arch	18	IbN_arch	1
HunConq_arch	0.830026	PoBA_arch	36	Comb_arch	22	BalBA_arch	20	Sru_arch	14	Kar_arch	8
HunConq_arch	0.830772	PoBA_arch	36	Comb_arch	22	BalBA_arch	18	Sru_arch	14	ArBA_arch	10
HunConq_arch	0.830868	PoBA_arch	44	Comb_arch	20	BalBA_arch	18	Sint_arch	18
HunConq_arch	0.831461	PoBA_arch	36	Comb_arch	29	BalBA_arch	21	Sru_arch	14
HunConq_arch	0.832723	PoBA_arch	45	BalBA_arch	20	Comb_arch	20	Sint_arch	15
HunConq_arch	0.833911	PoBA_arch	44	Comb_arch	29	BalBA_arch	18	HuBA_arch	9
HunConq_arch	0.834998	PoBA_arch	44	Comb_arch	29	BalBA_arch	19	Kar_arch	8
HunConq_arch	0.836061	PoBA_arch	44	Comb_arch	29	BalBA_arch	18	ArBA_arch	9
HunConq_arch	0.836776	PoBA_arch	42	Comb_arch	29	BalBA_arch	19	EULNBA_arch	10
HunConq_arch	0.837922	PoBA_arch	44	Comb_arch	29	BalBA_arch	19	Yam_arch	8
HunConq_arch	0.838767	PoBA_arch	44	Comb_arch	29	BalBA_arch	27

## Sheet: S5b MITOMIX Belarus
S5b Table: Best MITOMIX results for modern Belarussians from available population Hg frequency data (S3a and S3c Tables). Data were computed from all possible proportions of all possible population combinations. The best combinations giving the smallest SHD distances are listed.
all populations considered	SHD distance of pop. mix	pop 1	pop 1 %	pop 2	pop 2 %	pop 3	pop 3 %	pop 4	pop 4 %
Bel_rec	0.768229	Rus_rec	77	Rom_rec	10	CenA_rec	8	Yam_arch	5
Bel_rec	0.769363	Rus_rec	81	Rom_rec	10	CenA_rec	9
note: Bel_rec closest distance is Rus_rec (0.784434)

## Sheet: S5c MITOMIX Tuvan
S5c Table: Best MITOMIX results for modern Tuvans from available population Hg frequency data (S3a and S3c Tables). Data were computed from all possible proportions of all possible population combinations. The best combinations giving the smallest SHD distances are listed.
all populations considered	SHD distance of pop. mix	pop 1	pop 1 %	pop 2	pop 2 %	pop 3	pop 3 %	pop 4	pop 4 %
Tuv_rec	0.811614	CenA_rec	49	Mon_rec	43	BeN_rec	5	Yak_rec	3
Tuv_rec	0.812717	CenA_rec	48	Mon_rec	47	BeN_rec	5
Tuv_rec	0.812717	CenA_rec	48	Mon_rec	47	BeN_rec	5
note: Tuv_rec closest distance is Mon_rec (0.824088)

## Sheet: S5d MITOMIX BalBA
S5d Table: Best MITOMIX results for the ancient Baltic Bronze Age population from available population Hg frequency data (S3a and S3c Tables). Data were computed from all possible proportions of all possible population combinations (top) or just from contemporary or older ancient populations (below). The best combinations giving the smallest SHD distances are listed.
all populations considered	SHD distance of pop. mix	pop 1	pop 1 %	pop 2	pop 2 %	pop 3	pop 3 %	pop 4	pop 4 %
BalBA_arch	0.717728	NNBA_arch	70	Afa_arch	14	BeN_rec	10	Ibe_rec	6
BalBA_arch	0.718785	NNBA_arch	70	BeN_rec	16	Afa_arch	14
note: BalBA_arch closest distance is NNBA_arch (0.786921)
only contemporary or older populations considered
BalBA_arch	0.725961	NNBA_arch	69	Afa_arch	12	BellB_arch	10	Scy_arch	7	EUEN_arch	2
BalBA_arch	0.726062	NNBA_arch	65	Afa_arch	13	EUEN_arch	13	BellB_arch	9
BalBA_arch	0.726208	NNBA_arch	69	Afa_arch	12	Scy_arch	11	BellB_arch	8
BalBA_arch	0.728109	NNBA_arch	56	EUEN_arch	30	Afa_arch	14
BalBA_arch	0.729412	NNBA_arch	70	Afa_arch	10	BellB_arch	10	Scy_arch	10

## Sheet: S5e MITOMIX Srubnaya
S5e Table: Best MITOMIX results for the ancient Srubnaya population from available population Hg frequency data (S3a and S3c Tables). Data were computed from all possible proportions of all possible population combinations (top) or just from contemporary or older ancient populations (below). The best combinations giving the smallest SHD distances are listed.
All populations considered	SHD distance of pop. mix	pop 1	pop 1 %	pop 2	pop 2 %	pop 3	pop 3 %
Sru_arch	0.839690	Scy_arch	77	Yam_arch	15	BalBA_arch	8
note: Sru_arch closest distance is Scy_arch (0.855188)
only contemporary or older populations considered
Sru_arch	0.846241	Yam_arch	74	BalBA_arch	26

## Sheet: S5f MITOMIX Tatar
S5f Table: Best MITOMIX results for Volga Tatars from available population Hg frequency data (S3a and S3c Tables). Data were computed from all possible proportions of all possible population combinations. The best 106 combinations giving the smallest SHD distances to the Volga Tatars are listed. Conquerors (HunConq_arch) are among the major sources. European Scythian (Scy) and Tuvan (Tuv) admixtu…
all populations considered	SHD distance of pop. mix	pop 1	pop 1 %	pop 2	pop 2 %	pop 3	pop 3 %	pop 4	pop 4 %	pop 5	pop 5 %	pop 6	pop 6 %
Tat_rec	0.757760	HunConq_arch	31	Rus_rec	27	Yug_rec	23	Nor_rec	11	Ibe_rec	4	Comb_arch	4
Tat_rec	0.758073	HunConq_arch	40	Yug_rec	23	Adg_rec	13	Nor_rec	11	Ibe_rec	8	Comb_arch	5
Tat_rec	0.758404	Rus_rec	44	HunConq_arch	26	Adg_rec	13	Nor_rec	9	Ibe_rec	4	Comb_arch	4
Tat_rec	0.758785	Rus_rec	44	HunConq_arch	25	Adg_rec	12	Nor_rec	10	Comb_arch	5	Ibe_rec	4
Tat_rec	0.759971	HunConq_arch	41	Yug_rec	23	Nor_rec	15	Pol_rec	12	Ibe_rec	5	Comb_arch	4
Tat_rec	0.760173	HunConq_arch	40	Yug_rec	23	BalBA_arch	13	Ibe_rec	10	Nor_rec	9	Comb_arch	5
Tat_rec	0.760380	Rus_rec	40	HunConq_arch	24	Yug_rec	16	Nor_rec	11	Comb_arch	5	Ibe_rec	4
Tat_rec	0.760445	Yug_rec	30	Rus_rec	26	HunConq_arch	26	Nor_rec	10	Comb_arch	5	BalBA_arch	3
Tat_rec	0.761164	HunConq_arch	32	Yug_rec	21	Rus_rec	21	Adg_rec	11	Nor_rec	11	Comb_arch	4
Tat_rec	0.762079	Rus_rec	47	HunConq_arch	25	Nor_rec	13	Pol_rec	7	Comb_arch	4	Ibe_rec	4
Tat_rec	0.762524	HunConq_arch	41	Yug_rec	21	Adg_rec	12	Nor_rec	11	Pol_rec	11	Comb_arch	4
Tat_rec	0.762554	HunConq_arch	42	Yug_rec	23	Nor_rec	18	Ibe_rec	8	Comb_arch	5	Kar_arch	4
Tat_rec	0.762770	Yug_rec	27	Rus_rec	23	HunConq_arch	23	Adg_rec	11	Nor_rec	11	Comb_arch	5
Tat_rec	0.762813	HunConq_arch	40	Yug_rec	23	Scy_arch	12	Nor_rec	10	Ibe_rec	10	Comb_arch	5
Tat_rec	0.763095	Rus_rec	47	HunConq_arch	26	Nor_rec	14	Tuv_rec	5	Comb_arch	4	Ibe_rec	4
Tat_rec	0.763236	Rus_rec	32	HunConq_arch	24	Yug_rec	16	Adg_rec	12	Nor_rec	11	Comb_arch	5
Tat_rec	0.763308	Rus_rec	48	HunConq_arch	26	Nor_rec	9	BalBA_arch	7	Comb_arch	5	Ibe_rec	5
Tat_rec	0.763412	HunConq_arch	32	Yug_rec	21	Rus_rec	20	Nor_rec	15	Pol_rec	8	Comb_arch	4
Tat_rec	0.763460	Rus_rec	47	HunConq_arch	17	Yug_rec	17	Nor_rec	11	Ibe_rec	4	Comb_arch	4
Tat_rec	0.763543	HunConq_arch	39	Yug_rec	23	Fin_rec	18	Nor_rec	11	Comb_arch	5	Ibe_rec	4
Tat_rec	0.763723	Rus_rec	51	HunConq_arch	26	Nor_rec	13	Comb_arch	4	Ibe_rec	4	CWC_arch	2
Tat_rec	0.763878	Rus_rec	53	HunConq_arch	26	Nor_rec	12	Comb_arch	4	Ibe_rec	4	Sru_arch	1
Tat_rec	0.764007	Rus_rec	50	HunConq_arch	25	Nor_rec	13	Fin_rec	4	Comb_arch	4	Ibe_rec	4
Tat_rec	0.764051	HunConq_arch	43	Yug_rec	23	Nor_rec	16	Ibe_rec	9	Comb_arch	5	Sru_arch	4
Tat_rec	0.764124	Rus_rec	27	HunConq_arch	27	Yug_rec	27	Nor_rec	12	Comb_arch	4	Tuv_rec	3
Tat_rec	0.764182	Rus_rec	28	HunConq_arch	28	Yug_rec	27	Nor_rec	12	Comb_arch	4	Sru_arch	1
Tat_rec	0.764207	Rus_rec	50	HunConq_arch	24	Nor_rec	13	Comb_arch	5	Fin_rec	4	Ibe_rec	4
Tat_rec	0.764236	Yug_rec	27	Rus_rec	26	HunConq_arch	26	Nor_rec	13	Comb_arch	5	Tuv_rec	3
Tat_rec	0.764293	Rus_rec	27	HunConq_arch	27	Yug_rec	27	Nor_rec	12	Comb_arch	5	CWC_arch	2
Tat_rec	0.764312	Rus_rec	27	HunConq_arch	27	Yug_rec	27	Nor_rec	12	Comb_arch	5	BrMA_arch	2
Tat_rec	0.764317	Rus_rec	54	HunConq_arch	26	Nor_rec	12	Ibe_rec	4	Comb_arch	4
Tat_rec	0.764318	HunConq_arch	40	Yug_rec	23	Nor_rec	15	CrS_rec	14	Ibe_rec	4	Comb_arch	4
Tat_rec	0.764475	Rus_rec	43	HunConq_arch	24	Yug_rec	16	Nor_rec	9	Comb_arch	5	BalBA_arch	3
Tat_rec	0.764494	Rus_rec	29	HunConq_arch	28	Yug_rec	27	Nor_rec	12	Comb_arch	4
Tat_rec	0.764555	Rus_rec	53	HunConq_arch	25	Nor_rec	13	Comb_arch	4	Ibe_rec	4	BrMA_arch	1
Tat_rec	0.764812	Yug_rec	27	Rus_rec	25	HunConq_arch	25	Nor_rec	15	Comb_arch	5	Fin_rec	3
Tat_rec	0.764850	HunConq_arch	40	Yug_rec	23	Nor_rec	16	Ibe_rec	8	Ger_rec	8	Comb_arch	5
Tat_rec	0.764968	Rus_rec	43	HunConq_arch	25	Adg_rec	12	Nor_rec	9	Pol_rec	7	Comb_arch	4
Tat_rec	0.765002	HunConq_arch	41	Yug_rec	21	Adg_rec	17	Nor_rec	12	Comb_arch	5	Kar_arch	4
Tat_rec	0.765062	HunConq_arch	41	Yug_rec	21	Adg_rec	13	Nor_rec	10	BalBA_arch	10	Comb_arch	5
Tat_rec	0.765208	Rus_rec	44	HunConq_arch	27	Adg_rec	13	Nor_rec	9	Comb_arch	4	Tuv_rec	3
Tat_rec	0.765309	Rus_rec	43	HunConq_arch	26	Adg_rec	12	Nor_rec	10	Tuv_rec	5	Comb_arch	4
Tat_rec	0.765320	Rus_rec	45	HunConq_arch	27	Adg_rec	13	Nor_rec	9	Comb_arch	4	CWC_arch	2
Tat_rec	0.765406	HunConq_arch	43	Yug_rec	23	Nor_rec	17	Ibe_rec	8	Comb_arch	5	BrMA_arch	4
Tat_rec	0.765507	HunConq_arch	31	Yug_rec	23	Nor_rec	18	Tuv_rec	15	Ibe_rec	8	Comb_arch	5
Tat_rec	0.765685	Rus_rec	47	HunConq_arch	26	Adg_rec	13	Nor_rec	9	Comb_arch	4	Sru_arch	1
Tat_rec	0.765689	Rus_rec	32	HunConq_arch	24	Yug_rec	16	Nor_rec	15	Pol_rec	8	Comb_arch	5
Tat_rec	0.765693	HunConq_arch	42	Yug_rec	21	Pol_rec	15	Nor_rec	10	BalBA_arch	8	Comb_arch	4
Tat_rec	0.765710	Rus_rec	46	HunConq_arch	26	Adg_rec	11	Nor_rec	9	Comb_arch	5	BalBA_arch	3
Tat_rec	0.765981	Rus_rec	45	HunConq_arch	27	Adg_rec	13	Nor_rec	9	Comb_arch	4	BrMA_arch	2
Tat_rec	0.766084	HunConq_arch	43	Yug_rec	23	Nor_rec	18	Ibe_rec	8	Comb_arch	5	CWC_arch	3
Tat_rec	0.766122	HunConq_arch	41	Yug_rec	23	Nor_rec	16	Ibe_rec	8	EULNBA_arch	7	Comb_arch	5
Tat_rec	0.766191	Rus_rec	47	HunConq_arch	26	Adg_rec	13	Nor_rec	9	Comb_arch	5
Tat_rec	0.766292	Rus_rec	46	HunConq_arch	25	Adg_rec	13	Nor_rec	9	Comb_arch	4	Fin_rec	3
Tat_rec	0.766553	HunConq_arch	42	Yug_rec	21	Adg_rec	18	Nor_rec	10	Comb_arch	5	Sru_arch	4
Tat_rec	0.766593	HunConq_arch	40	Yug_rec	21	Adg_rec	13	Fin_rec	11	Nor_rec	10	Comb_arch	5
Tat_rec	0.766599	Rus_rec	46	HunConq_arch	24	Adg_rec	13	Nor_rec	9	Fin_rec	4	Comb_arch	4
Tat_rec	0.766669	HunConq_arch	41	Yug_rec	23	Nor_rec	16	Ibe_rec	8	Dan_rec	7	Comb_arch	5
Tat_rec	0.766714	Rus_rec	39	HunConq_arch	24	Yug_rec	16	Nor_rec	15	Comb_arch	5	Kar_arch	1
Tat_rec	0.766722	HunConq_arch	43	Yug_rec	23	Nor_rec	17	Ibe_rec	8	Slo_rec	5	Comb_arch	4
Tat_rec	0.766723	Rus_rec	32	HunConq_arch	25	Yug_rec	17	Adg_rec	11	Nor_rec	11	Ibe_rec	4
Tat_rec	0.766796	HunConq_arch	40	Yug_rec	21	Adg_rec	13	Scy_arch	11	Nor_rec	10	Comb_arch	5
Tat_rec	0.766887	HunConq_arch	41	Yug_rec	23	EUEN_arch	11	Nor_rec	10	Ibe_rec	10	Comb_arch	5
Tat_rec	0.766937	HunConq_arch	40	Yug_rec	23	Nor_rec	18	Ibe_rec	8	Sint_arch	6	Comb_arch	5
Tat_rec	0.766954	HunConq_arch	43	Yug_rec	23	Nor_rec	15	Ibe_rec	8	BeN_rec	6	Comb_arch	5
Tat_rec	0.766979	HunConq_arch	41	Yug_rec	23	Nor_rec	16	Ibe_rec	8	Czh_rec	8	Comb_arch	4
Tat_rec	0.767014	HunConq_arch	41	Yug_rec	23	Nor_rec	16	Ibe_rec	8	Fre_rec	7	Comb_arch	5
Tat_rec	0.767018	HunConq_arch	41	Yug_rec	21	Adg_rec	12	CrS_rec	12	Nor_rec	10	Comb_arch	4
Tat_rec	0.767049	Rus_rec	41	HunConq_arch	24	Yug_rec	16	Nor_rec	12	Comb_arch	5	EUEN_arch	2
Tat_rec	0.767171	Rus_rec	39	HunConq_arch	24	Yug_rec	16	Nor_rec	15	Comb_arch	5	Sint_arch	1
Tat_rec	0.767187	HunConq_arch	41	Yug_rec	23	Nor_rec	16	Ibe_rec	8	Ita_rec	7	Comb_arch	5
Tat_rec	0.767228	Rus_rec	49	HunConq_arch	23	Adg_rec	12	Nor_rec	10	Comb_arch	5	Sint_arch	1
Tat_rec	0.767232	Rus_rec	42	HunConq_arch	24	Yug_rec	16	Nor_rec	12	Comb_arch	5	NNBA_arch	1
Tat_rec	0.767244	HunConq_arch	42	Yug_rec	23	Nor_rec	17	Ibe_rec	8	Comb_arch	5	Gre_rec	5
Tat_rec	0.767317	Rus_rec	49	HunConq_arch	23	Adg_rec	14	Nor_rec	9	Comb_arch	5
Tat_rec	0.768606	Rus_rec	31	HunConq_arch	28	Yug_rec	27	Nor_rec	10	Ibe_rec	4
Tat_rec	0.769651	Rus_rec	51	HunConq_arch	26	Nor_rec	12	Pol_rec	7	Comb_arch	4
Tat_rec	0.769988	Rus_rec	46	HunConq_arch	27	Adg_rec	13	Nor_rec	9	Ibe_rec	5
Tat_rec	0.770387	Rus_rec	35	HunConq_arch	29	Yug_rec	27	Ibe_rec	5	Comb_arch	4
Tat_rec	0.770533	Rus_rec	52	HunConq_arch	26	Nor_rec	10	BalBA_arch	7	Comb_arch	5
Tat_rec	0.770670	HunConq_arch	40	Yug_rec	37	Nor_rec	18	Comb_arch	5
Tat_rec	0.770844	HunConq_arch	43	Yug_rec	21	Adg_rec	21	Nor_rec	10	Comb_arch	5
Tat_rec	0.770990	Rus_rec	54	HunConq_arch	25	Nor_rec	13	Comb_arch	4	Tuv_rec	4
Tat_rec	0.771204	Rus_rec	51	HunConq_arch	25	Nor_rec	14	Tuv_rec	6	Comb_arch	4
Tat_rec	0.771211	Rus_rec	34	HunConq_arch	28	Yug_rec	28	BalBA_arch	6	Comb_arch	4
Tat_rec	0.771214	Rus_rec	43	HunConq_arch	30	Adg_rec	18	Ibe_rec	5	Comb_arch	4
Tat_rec	0.771439	HunConq_arch	43	Yug_rec	20	Nor_rec	19	Pol_rec	14	Comb_arch	4
Tat_rec	0.771719	Rus_rec	55	HunConq_arch	25	Nor_rec	13	Comb_arch	5	BrMA_arch	2
Tat_rec	0.771800	Rus_rec	49	HunConq_arch	25	Nor_rec	13	Fin_rec	8	Comb_arch	5
Tat_rec	0.771809	HunConq_arch	46	Yug_rec	21	Nor_rec	19	Ibe_rec	8	Comb_arch	6
Tat_rec	0.771874	Rus_rec	55	HunConq_arch	25	Nor_rec	13	Comb_arch	5	CWC_arch	2
Tat_rec	0.771914	Rus_rec	32	HunConq_arch	28	Yug_rec	28	Nor_rec	9	BalBA_arch	3
Tat_rec	0.771966	Rus_rec	58	HunConq_arch	25	Nor_rec	12	Comb_arch	4	Sru_arch	1
Tat_rec	0.772046	Rus_rec	47	Yug_rec	27	Nor_rec	17	Comb_arch	5	Ibe_rec	4
Tat_rec	0.772287	Rus_rec	59	HunConq_arch	25	Nor_rec	12	Comb_arch	4
Tat_rec	0.772287	Rus_rec	59	HunConq_arch	25	Nor_rec	12	Comb_arch	4
Tat_rec	0.775770	Rus_rec	32	HunConq_arch	28	Yug_rec	28	Nor_rec	12
Tat_rec	0.776301	Rus_rec	59	HunConq_arch	26	Nor_rec	11	Ibe_rec	4
Tat_rec	0.778112	Rus_rec	62	HunConq_arch	29	Ibe_rec	5	Comb_arch	4
Tat_rec	0.778614	Rus_rec	52	HunConq_arch	26	Adg_rec	13	Nor_rec	9
Tat_rec	0.778654	Rus_rec	41	HunConq_arch	28	Yug_rec	27	Comb_arch	4
Tat_rec	0.778671	Rus_rec	76	Nor_rec	15	Comb_arch	5	Ibe_rec	4
Tat_rec	0.778921	HunConq_arch	42	Yug_rec	35	Nor_rec	16	Ibe_rec	7
Tat_rec	0.778928	Rus_rec	51	Yug_rec	27	Nor_rec	17	Comb_arch	5
note: Tat_rec closest distance is Rus_rec (0.817892)
